# Supplementary material for: Methyl 2-acetamido-2-(1-acetyl-3-hydr­oxy-2-oxoindolin-3-yl)propanoate
Source: Acta Crystallogr Sect E Struct Rep Online. 2010 Mar 3;66(Pt 4):o737–8. doi: 10.1107/S1600536810007270 (PMC2983819; doi:10.1107/S1600536810007270)
Supplement: Supplementary file 1 [file e-66-0o737-sup1.cif]

##############################################################################
###                                                                        ###
###        Electronic paper (Acta Crystallographica Section E)             ###
###                                                                        ###
##############################################################################
#                                                                            #
# This CIF contains the data in a paper accepted for publication in Acta     #
# Crystallographica Section E. It conforms to the requirements of Notes      #
# for Authors for Section E, and has been peer reviewed under the auspices   #
# of the IUCr Commission on Journals.                                        #
#                                                                            #
# Full details of the Crystallographic Information File format               #
# are given in the paper "The Crystallographic Information File (CIF):       #
# a New Standard Archive File for Crystallography" by S. R. Hall, F. H.      #
# Allen and I. D. Brown [Acta Cryst. (1991), A47, 655-685].                  #
#                                                                            #
# The current version of the core CIF dictionary is obtainable from          #
# ftp://ftp.iucr.org/pub/cif_core.dic. The current version number is 2.4.    #
#                                                                            #
# Software is freely available for graphical display of the structure(s) in  #
# this CIF.  For information consult the CIF home page http://www.iucr.org/  #
# cif/home.html                                                              #
#                                                                            #
# This file may be used for bona fide research purposes within the           #
# scientific community so long as proper attribution is given to the journal # 
# article from which it was obtained.                                        #
#                                                                            #
##############################################################################
                                             
data_global
_audit_creation_method     'form.cif (version 2.0)'
_journal_data_validation_number     ?
_journal_date_recd_electronic     2010-02-23
_journal_date_accepted     2010-02-25
_journal_name_full     'Acta Crystallographica, Section E'
_journal_year     2010
_journal_volume     66
_journal_issue      4
_journal_page_first     o737
_journal_page_last     o738
_journal_paper_category     QO
_journal_coeditor_code     SJ2735
_publ_contact_author_name     'Prof. Fun, Hoong-Kun'
_publ_contact_author_address
;
      X-ray Crystallography Unit
      School of Physics
      Universiti Sains Malaysia
      11800 USM, Penang
      MALAYSIA
;
_publ_contact_author_email     'hkfun@usm.my'
_publ_contact_author_fax     '604 6579150'
_publ_contact_author_phone     '604 6533652'
_publ_section_title
;
Methyl 2-acetamido-2-(1-acetyl-3-hydroxy-2-oxoindolin-3-yl)propanoate
;
loop_
    _publ_author_name
    _publ_author_footnote
    _publ_author_address
    'Hoong-Kun Fun'
;
      Thomson Reuters ResearcherID: A-3561-2009.
;
;     X-ray Crystallography Unit
      School of Physics
      Universiti Sains Malaysia
      11800 USM, Penang
      Malaysia
;
    'Jia Hao Goh'
;
      Thomson Reuters ResearcherID: C-7576-2009.
;
;
      X-ray Crystallography Unit
      School of Physics
      Universiti Sains Malaysia
      11800 USM, Penang
      Malaysia
;
    'Yang Liu' ?
;
      School of Chemistry and Chemical Engineering
      Nanjing University
      Nanjing 210093
      People's Republic of China.
;
    'Yan Zhang' ?
;
      School of Chemistry and Chemical Engineering
      Nanjing University
      Nanjing 210093
      People's Republic of China.
;
data_I
_audit_creation_method     SHELXL-97
_chemical_name_systematic
;
Methyl 2-acetamido-2-(1-acetyl-3-hydroxy-2-oxoindolin-3-yl)propanoate
;
_chemical_name_common     ?
_chemical_formula_moiety     'C16 H18 N2 O6'
_chemical_formula_sum     'C16 H18 N2 O6'
_chemical_formula_iupac     'C16 H18 N2 O6'
_chemical_formula_weight     334.32
_chemical_melting_point     ?
_symmetry_cell_setting     Monoclinic
_symmetry_space_group_name_H-M     'C 2/c'
_symmetry_space_group_name_Hall     '-C 2yc'
loop_
    _symmetry_equiv_pos_as_xyz
    'x, y, z'
    '-x, y, -z+1/2'
    'x+1/2, y+1/2, z'
    '-x+1/2, y+1/2, -z+1/2'
    '-x, -y, -z'
    'x, -y, z-1/2'
    '-x+1/2, -y+1/2, -z'
    'x+1/2, -y+1/2, z-1/2'
_cell_length_a     28.4345(6)
_cell_length_b     8.3396(2)
_cell_length_c     14.3779(3)
_cell_angle_alpha     90.00
_cell_angle_beta     114.351(2)
_cell_angle_gamma     90.00
_cell_volume     3106.15(12)
_cell_formula_units_Z     8
_cell_measurement_reflns_used     9185
_cell_measurement_theta_min     2.57
_cell_measurement_theta_max     32.60
_cell_measurement_temperature     100.00(10)
_exptl_crystal_description     'block'
_exptl_crystal_colour     'colourless'
_exptl_crystal_size_max     0.468
_exptl_crystal_size_mid     0.368
_exptl_crystal_size_min     0.263
_exptl_crystal_density_diffrn     1.430
_exptl_crystal_density_meas     ?
_exptl_crystal_density_method     'not measured'
_exptl_crystal_F_000     1408
_exptl_absorpt_coefficient_mu     0.111
_exptl_absorpt_correction_type     'multi-scan'
_exptl_absorpt_process_details     '(<i>SADABS</i>; Bruker, 2009)'
_exptl_absorpt_correction_T_min     0.9501
_exptl_absorpt_correction_T_max     0.9715
_exptl_special_details
;
The crystal was placed in the cold stream of an Oxford Cryosystems
Cobra open-flow nitrogen cryostat (Cosier & Glazer, 1986) operating
at 100.0(1)K.
;
_diffrn_ambient_temperature     100.00(10)
_diffrn_radiation_type     MoK\a
_diffrn_radiation_wavelength     0.71073
_diffrn_radiation_source     'fine-focus sealed tube'
_diffrn_radiation_monochromator     graphite
_diffrn_measurement_device_type
;
Bruker SMART APEX Duo CCD area-detector diffractometer
;
_diffrn_measurement_method     '\f and \w scans'
_diffrn_detector_area_resol_mean     ?
_diffrn_reflns_number     39997
_diffrn_reflns_av_R_equivalents     0.0327
_diffrn_reflns_av_sigmaI/netI     0.0197
_diffrn_reflns_theta_min     1.57
_diffrn_reflns_theta_max     32.73
_diffrn_reflns_theta_full     32.73
_diffrn_measured_fraction_theta_max     0.994
_diffrn_measured_fraction_theta_full     0.994
_diffrn_reflns_limit_h_min     -42
_diffrn_reflns_limit_h_max     43
_diffrn_reflns_limit_k_min     -12
_diffrn_reflns_limit_k_max     12
_diffrn_reflns_limit_l_min     -21
_diffrn_reflns_limit_l_max     21
_diffrn_standards_number     0
_diffrn_standards_interval_count     .
_diffrn_standards_interval_time     .
_diffrn_standards_decay_%     ?
_refine_special_details
;
 Refinement of F^2^ against ALL reflections.  The weighted R-factor wR and
 goodness of fit S are based on F^2^, conventional R-factors R are based
 on F, with F set to zero for negative F^2^. The threshold expression of
 F^2^ > 2sigma(F^2^) is used only for calculating R-factors(gt) etc. and is
 not relevant to the choice of reflections for refinement.  R-factors based
 on F^2^ are statistically about twice as large as those based on F, and R-
 factors based on ALL data will be even larger.
;
_reflns_number_total     5705
_reflns_number_gt     4854
_reflns_threshold_expression     I>2\s(I)
_refine_ls_structure_factor_coef     Fsqd
_refine_ls_matrix_type     full
_refine_ls_R_factor_all     0.0527
_refine_ls_R_factor_gt     0.0445
_refine_ls_wR_factor_gt     0.1189
_refine_ls_wR_factor_ref     0.1255
_refine_ls_goodness_of_fit_ref     1.027
_refine_ls_restrained_S_all     1.027
_refine_ls_number_reflns     5705
_refine_ls_number_parameters     258
_refine_ls_number_restraints     0
_refine_ls_hydrogen_treatment     mixed
_refine_ls_weighting_scheme     calc
_refine_ls_weighting_details
         'calc w=1/[\s^2^(Fo^2^)+(0.0685P)^2^+1.8239P] where P=(Fo^2^+2Fc^2^)/3'
_atom_sites_solution_hydrogens     geom
_atom_sites_solution_primary     direct
_atom_sites_solution_secondary     difmap
_refine_ls_shift/su_max     ?
_refine_ls_shift/su_max_lt     0.001
_refine_ls_shift/su_mean     0.000
_refine_diff_density_max     0.477
_refine_diff_density_min     -0.362
_refine_ls_extinction_method     none
_refine_ls_extinction_coef     ?
loop_
    _atom_type_symbol
    _atom_type_description
    _atom_type_scat_dispersion_real
    _atom_type_scat_dispersion_imag
    _atom_type_scat_source
    'C' 'C' 0.0033 0.0016
                         'International Tables Vol C Tables 4.2.6.8 and 6.1.1.4'
    'H' 'H' 0.0000 0.0000
                         'International Tables Vol C Tables 4.2.6.8 and 6.1.1.4'
    'N' 'N' 0.0061 0.0033
                         'International Tables Vol C Tables 4.2.6.8 and 6.1.1.4'
    'O' 'O' 0.0106 0.0060
                         'International Tables Vol C Tables 4.2.6.8 and 6.1.1.4'
_computing_data_collection     'APEX2 (Bruker, 2009)'
_computing_cell_refinement     'SAINT (Bruker, 2009)'
_computing_data_reduction     'SAINT (Bruker, 2009)'
_computing_structure_solution     'SHELXTL (Sheldrick, 2008)'
_computing_structure_refinement     'SHELXTL (Sheldrick, 2008'
_computing_molecular_graphics     'SHELXTL (Sheldrick, 2008'
_computing_publication_material
;
SHELXTL (Sheldrick, 2008) and PLATON (Spek, 2009)
;
loop_
    _atom_site_type_symbol
    _atom_site_label
    _atom_site_fract_x
    _atom_site_fract_y
    _atom_site_fract_z
    _atom_site_U_iso_or_equiv
    _atom_site_adp_type
    _atom_site_calc_flag
    _atom_site_refinement_flags
    _atom_site_occupancy
    _atom_site_disorder_assembly
    _atom_site_disorder_group
    O O1 0.18064(3) 0.48686(8) -0.01504(5) 0.02081(14) Uani d . 1 . .
    O O2 0.07223(3) 0.53296(9) -0.06871(6) 0.02680(16) Uani d . 1 . .
    O O4 0.16093(3) 0.21913(9) 0.24294(6) 0.02902(17) Uani d . 1 . .
    O O5 0.08943(3) 0.35325(9) 0.14131(6) 0.02432(15) Uani d . 1 . .
    O O6 0.15655(4) 0.58921(10) 0.29251(6) 0.03130(18) Uani d . 1 A .
    N N1 0.07133(3) 0.25274(11) -0.07079(8) 0.0300(2) Uani d . 1 . .
    N N2 0.15337(3) 0.59960(9) 0.13473(6) 0.01608(14) Uani d . 1 A .
    C C1 0.11099(4) 0.13422(11) -0.04580(7) 0.01937(17) Uani d . 1 A .
    C C2 0.10601(4) -0.02706(11) -0.07223(7) 0.02217(18) Uani d . 1 . .
    H H2A 0.0737 -0.0746 -0.1052 0.027 Uiso calc R 1 A .
    C C3 0.15133(4) -0.11480(11) -0.04742(7) 0.02182(18) Uani d . 1 A .
    H H3A 0.1492 -0.2230 -0.0643 0.026 Uiso calc R 1 . .
    C C4 0.19967(4) -0.04441(11) 0.00189(8) 0.02254(18) Uani d . 1 . .
    H H4A 0.2293 -0.1054 0.0169 0.027 Uiso calc R 1 A .
    C C5 0.20390(4) 0.11744(11) 0.02897(7) 0.01982(17) Uani d . 1 A .
    H H5A 0.2361 0.1650 0.0621 0.024 Uiso calc R 1 . .
    C C6 0.15917(3) 0.20604(10) 0.00553(6) 0.01592(15) Uani d . 1 . .
    C C7 0.15271(3) 0.38261(10) 0.02069(6) 0.01522(15) Uani d . 1 A .
    C C8 0.09386(4) 0.40548(11) -0.04325(7) 0.02089(17) Uani d . 1 A .
    O O3A 0.0031(3) 0.0870(9) -0.1455(7) 0.068(2) Uani d P 0.503(4) A 1
    C C9A 0.01989(9) 0.2274(3) -0.1348(3) 0.0290(5) Uani d P 0.503(4) A 1
    C C10A -0.01576(8) 0.3669(3) -0.17624(17) 0.0287(5) Uani d P 0.503(4) A 1
    H H10A -0.0488 0.3293 -0.2242 0.043 Uiso calc PR 0.503(4) A 1
    H H10B -0.0016 0.4393 -0.2099 0.043 Uiso calc PR 0.503(4) A 1
    H H10C -0.0198 0.4216 -0.1212 0.043 Uiso calc PR 0.503(4) A 1
    O O3B 0.0045(3) 0.0780(10) -0.1114(8) 0.097(3) Uani d P 0.497(4) A 2
    C C9B 0.01733(9) 0.2087(3) -0.0877(3) 0.0343(6) Uani d P 0.497(4) A 2
    C C10B -0.01742(8) 0.3377(3) -0.0815(2) 0.0339(6) Uani d P 0.497(4) A 2
    H H10D -0.0347 0.3870 -0.1473 0.051 Uiso calc PR 0.497(4) A 2
    H H10E 0.0026 0.4169 -0.0328 0.051 Uiso calc PR 0.497(4) A 2
    H H10F -0.0425 0.2924 -0.0605 0.051 Uiso calc PR 0.497(4) A 2
    C C11 0.16854(3) 0.43179(10) 0.13503(6) 0.01508(14) Uani d . 1 . .
    C C12 0.14032(4) 0.32345(11) 0.18209(7) 0.01931(16) Uani d . 1 A .
    C C13 0.05969(6) 0.25468(15) 0.18069(14) 0.0438(3) Uani d . 1 . .
    H H13A 0.0236 0.2769 0.1434 0.066 Uiso calc R 1 . .
    H H13B 0.0696 0.2785 0.2516 0.066 Uiso calc R 1 . .
    H H13C 0.0661 0.1435 0.1731 0.066 Uiso calc R 1 . .
    C C14 0.15038(3) 0.66917(11) 0.21616(7) 0.01811(16) Uani d . 1 . .
    C C15 0.13850(4) 0.84545(11) 0.20910(8) 0.02441(19) Uani d . 1 A .
    H H15A 0.1577 0.8950 0.2741 0.037 Uiso calc R 1 . .
    H H15B 0.1022 0.8606 0.1901 0.037 Uiso calc R 1 . .
    H H15C 0.1480 0.8934 0.1586 0.037 Uiso calc R 1 . .
    C C16 0.22685(4) 0.41480(12) 0.19614(7) 0.02257(18) Uani d . 1 A .
    H H16A 0.2363 0.4557 0.2639 0.034 Uiso calc R 1 . .
    H H16B 0.2446 0.4743 0.1632 0.034 Uiso calc R 1 . .
    H H16C 0.2363 0.3037 0.1997 0.034 Uiso calc R 1 . .
    H H1O1 0.1751(7) 0.467(2) -0.0785(13) 0.043(4) Uiso d . 1 . .
    H H1N2 0.1491(6) 0.658(2) 0.0803(13) 0.037(4) Uiso d . 1 . .
loop_
    _atom_site_aniso_label
    _atom_site_aniso_U_11
    _atom_site_aniso_U_22
    _atom_site_aniso_U_33
    _atom_site_aniso_U_12
    _atom_site_aniso_U_13
    _atom_site_aniso_U_23
    O1 0.0311(3) 0.0154(3) 0.0206(3) -0.0004(2) 0.0154(3) 0.0001(2)
    O2 0.0279(4) 0.0212(3) 0.0225(3) 0.0096(3) 0.0016(3) -0.0024(3)
    O4 0.0417(4) 0.0207(3) 0.0283(4) 0.0071(3) 0.0181(3) 0.0091(3)
    O5 0.0234(3) 0.0183(3) 0.0349(4) -0.0014(2) 0.0156(3) 0.0029(3)
    O6 0.0504(5) 0.0266(4) 0.0169(3) 0.0064(3) 0.0138(3) 0.0000(3)
    N1 0.0182(4) 0.0203(4) 0.0376(5) 0.0029(3) -0.0025(3) -0.0127(3)
    N2 0.0207(3) 0.0119(3) 0.0159(3) 0.0007(2) 0.0078(3) -0.0004(2)
    C1 0.0213(4) 0.0154(4) 0.0192(4) 0.0019(3) 0.0061(3) -0.0038(3)
    C2 0.0280(4) 0.0162(4) 0.0220(4) -0.0012(3) 0.0099(3) -0.0047(3)
    C3 0.0344(5) 0.0127(3) 0.0223(4) 0.0018(3) 0.0157(4) -0.0003(3)
    C4 0.0289(4) 0.0154(4) 0.0277(4) 0.0062(3) 0.0162(4) 0.0022(3)
    C5 0.0221(4) 0.0163(4) 0.0232(4) 0.0034(3) 0.0114(3) 0.0008(3)
    C6 0.0194(4) 0.0129(3) 0.0154(3) 0.0019(3) 0.0072(3) -0.0005(3)
    C7 0.0176(3) 0.0124(3) 0.0147(3) 0.0015(3) 0.0058(3) -0.0008(3)
    C8 0.0203(4) 0.0183(4) 0.0178(4) 0.0034(3) 0.0015(3) -0.0054(3)
    O3A 0.031(2) 0.0249(15) 0.107(3) -0.0043(12) -0.012(2) -0.0154(19)
    C9A 0.0171(9) 0.0259(10) 0.0374(14) -0.0030(7) 0.0044(9) -0.0101(10)
    C10A 0.0171(8) 0.0334(11) 0.0279(10) 0.0015(7) 0.0014(7) -0.0044(8)
    O3B 0.024(2) 0.050(3) 0.204(9) -0.0125(18) 0.035(4) -0.065(4)
    C9B 0.0188(9) 0.0314(12) 0.0486(17) -0.0025(8) 0.0096(11) -0.0163(12)
    C10B 0.0182(9) 0.0401(13) 0.0380(12) 0.0013(8) 0.0063(8) -0.0151(10)
    C11 0.0167(3) 0.0129(3) 0.0143(3) 0.0010(3) 0.0051(3) -0.0006(3)
    C12 0.0261(4) 0.0140(3) 0.0201(4) 0.0012(3) 0.0119(3) 0.0001(3)
    C13 0.0427(7) 0.0260(5) 0.0786(10) -0.0036(5) 0.0409(7) 0.0095(6)
    C14 0.0189(4) 0.0166(4) 0.0173(4) -0.0010(3) 0.0060(3) -0.0042(3)
    C15 0.0282(4) 0.0160(4) 0.0318(5) -0.0007(3) 0.0152(4) -0.0060(3)
    C16 0.0175(4) 0.0238(4) 0.0207(4) 0.0022(3) 0.0021(3) -0.0036(3)
_geom_special_details
;
 All esds (except the esd in the dihedral angle between two l.s. planes)
 are estimated using the full covariance matrix.  The cell esds are taken
 into account individually in the estimation of esds in distances, angles
 and torsion angles; correlations between esds in cell parameters are only
 used when they are defined by crystal symmetry.  An approximate (isotropic)
 treatment of cell esds is used for estimating esds involving l.s. planes.
;
loop_
    _geom_bond_atom_site_label_1
    _geom_bond_atom_site_label_2
    _geom_bond_site_symmetry_2
    _geom_bond_distance
    _geom_bond_publ_flag
    O1 C7 . 1.4095(11) ?
    O1 H1O1 . 0.875(18) ?
    O2 C8 . 1.2070(11) ?
    O4 C12 . 1.2013(11) ?
    O5 C12 . 1.3416(12) ?
    O5 C13 . 1.4514(13) ?
    O6 C14 . 1.2336(12) ?
    N1 C9A . 1.386(2) ?
    N1 C8 . 1.4074(13) ?
    N1 C1 . 1.4295(12) ?
    N1 C9B . 1.498(3) ?
    N2 C14 . 1.3404(11) ?
    N2 C11 . 1.4639(11) ?
    N2 H1N2 . 0.888(17) ?
    C1 C2 . 1.3890(12) ?
    C1 C6 . 1.3952(12) ?
    C2 C3 . 1.3944(14) ?
    C2 H2A . 0.9300 ?
    C3 C4 . 1.3904(14) ?
    C3 H3A . 0.9300 ?
    C4 C5 . 1.3962(13) ?
    C4 H4A . 0.9300 ?
    C5 C6 . 1.3871(12) ?
    C5 H5A . 0.9300 ?
    C6 C7 . 1.5109(11) ?
    C7 C8 . 1.5533(12) ?
    C7 C11 . 1.5695(12) ?
    O3A C9A . 1.250(8) ?
    C9A C10A . 1.496(3) ?
    C10A H10A . 0.9600 ?
    C10A H10B . 0.9600 ?
    C10A H10C . 0.9600 ?
    O3B C9B . 1.156(9) ?
    C9B C10B . 1.488(3) ?
    C10B H10D . 0.9600 ?
    C10B H10E . 0.9600 ?
    C10B H10F . 0.9600 ?
    C11 C16 . 1.5298(12) ?
    C11 C12 . 1.5379(12) ?
    C13 H13A . 0.9600 ?
    C13 H13B . 0.9600 ?
    C13 H13C . 0.9600 ?
    C14 C15 . 1.5025(13) ?
    C15 H15A . 0.9600 ?
    C15 H15B . 0.9600 ?
    C15 H15C . 0.9600 ?
    C16 H16A . 0.9600 ?
    C16 H16B . 0.9600 ?
    C16 H16C . 0.9600 ?
loop_
    _geom_angle_atom_site_label_1
    _geom_angle_atom_site_label_2
    _geom_angle_atom_site_label_3
    _geom_angle_site_symmetry_1
    _geom_angle_site_symmetry_3
    _geom_angle
    _geom_angle_publ_flag
    C7 O1 H1O1 . . 111.9(12) ?
    C12 O5 C13 . . 114.94(9) ?
    C9A N1 C8 . . 123.92(13) ?
    C9A N1 C1 . . 124.67(12) ?
    C8 N1 C1 . . 109.55(8) ?
    C9A N1 C9B . . 28.89(14) ?
    C8 N1 C9B . . 125.78(12) ?
    C1 N1 C9B . . 121.41(14) ?
    C14 N2 C11 . . 122.41(7) ?
    C14 N2 H1N2 . . 119.8(11) ?
    C11 N2 H1N2 . . 117.5(11) ?
    C2 C1 C6 . . 121.84(8) ?
    C2 C1 N1 . . 128.31(9) ?
    C6 C1 N1 . . 109.69(8) ?
    C1 C2 C3 . . 117.32(9) ?
    C1 C2 H2A . . 121.3 ?
    C3 C2 H2A . . 121.3 ?
    C4 C3 C2 . . 121.60(9) ?
    C4 C3 H3A . . 119.2 ?
    C2 C3 H3A . . 119.2 ?
    C3 C4 C5 . . 120.25(9) ?
    C3 C4 H4A . . 119.9 ?
    C5 C4 H4A . . 119.9 ?
    C6 C5 C4 . . 118.84(9) ?
    C6 C5 H5A . . 120.6 ?
    C4 C5 H5A . . 120.6 ?
    C5 C6 C1 . . 120.13(8) ?
    C5 C6 C7 . . 129.64(8) ?
    C1 C6 C7 . . 110.08(7) ?
    O1 C7 C6 . . 115.36(7) ?
    O1 C7 C8 . . 109.87(7) ?
    C6 C7 C8 . . 101.52(7) ?
    O1 C7 C11 . . 105.03(7) ?
    C6 C7 C11 . . 113.98(7) ?
    C8 C7 C11 . . 111.19(7) ?
    O2 C8 N1 . . 126.58(9) ?
    O2 C8 C7 . . 125.27(9) ?
    N1 C8 C7 . . 108.05(7) ?
    O3A C9A N1 . . 118.0(4) ?
    O3A C9A C10A . . 121.2(4) ?
    N1 C9A C10A . . 120.17(19) ?
    O3B C9B C10B . . 124.2(4) ?
    O3B C9B N1 . . 117.2(4) ?
    C10B C9B N1 . . 118.4(2) ?
    C9B C10B H10D . . 109.5 ?
    C9B C10B H10E . . 109.5 ?
    H10D C10B H10E . . 109.5 ?
    C9B C10B H10F . . 109.5 ?
    H10D C10B H10F . . 109.5 ?
    H10E C10B H10F . . 109.5 ?
    N2 C11 C16 . . 109.79(7) ?
    N2 C11 C12 . . 110.88(7) ?
    C16 C11 C12 . . 109.35(7) ?
    N2 C11 C7 . . 106.85(7) ?
    C16 C11 C7 . . 110.62(7) ?
    C12 C11 C7 . . 109.33(7) ?
    O4 C12 O5 . . 124.52(9) ?
    O4 C12 C11 . . 124.03(9) ?
    O5 C12 C11 . . 111.30(7) ?
    O5 C13 H13A . . 109.5 ?
    O5 C13 H13B . . 109.5 ?
    H13A C13 H13B . . 109.5 ?
    O5 C13 H13C . . 109.5 ?
    H13A C13 H13C . . 109.5 ?
    H13B C13 H13C . . 109.5 ?
    O6 C14 N2 . . 120.42(8) ?
    O6 C14 C15 . . 122.31(9) ?
    N2 C14 C15 . . 117.26(8) ?
    C14 C15 H15A . . 109.5 ?
    C14 C15 H15B . . 109.5 ?
    H15A C15 H15B . . 109.5 ?
    C14 C15 H15C . . 109.5 ?
    H15A C15 H15C . . 109.5 ?
    H15B C15 H15C . . 109.5 ?
    C11 C16 H16A . . 109.5 ?
    C11 C16 H16B . . 109.5 ?
    H16A C16 H16B . . 109.5 ?
    C11 C16 H16C . . 109.5 ?
    H16A C16 H16C . . 109.5 ?
    H16B C16 H16C . . 109.5 ?
loop_
    _geom_torsion_atom_site_label_1
    _geom_torsion_atom_site_label_2
    _geom_torsion_atom_site_label_3
    _geom_torsion_atom_site_label_4
    _geom_torsion_site_symmetry_1
    _geom_torsion_site_symmetry_2
    _geom_torsion_site_symmetry_3
    _geom_torsion_site_symmetry_4
    _geom_torsion
    _geom_torsion_publ_flag
    C9A N1 C1 C2 . . . . -5.6(3) ?
    C8 N1 C1 C2 . . . . -170.47(10) ?
    C9B N1 C1 C2 . . . . 28.8(2) ?
    C9A N1 C1 C6 . . . . 169.8(2) ?
    C8 N1 C1 C6 . . . . 4.91(12) ?
    C9B N1 C1 C6 . . . . -155.78(19) ?
    C6 C1 C2 C3 . . . . -1.38(14) ?
    N1 C1 C2 C3 . . . . 173.51(10) ?
    C1 C2 C3 C4 . . . . 0.06(14) ?
    C2 C3 C4 C5 . . . . 0.73(15) ?
    C3 C4 C5 C6 . . . . -0.20(14) ?
    C4 C5 C6 C1 . . . . -1.09(13) ?
    C4 C5 C6 C7 . . . . -176.31(9) ?
    C2 C1 C6 C5 . . . . 1.93(14) ?
    N1 C1 C6 C5 . . . . -173.81(9) ?
    C2 C1 C6 C7 . . . . 178.01(8) ?
    N1 C1 C6 C7 . . . . 2.27(11) ?
    C5 C6 C7 O1 . . . . 49.26(12) ?
    C1 C6 C7 O1 . . . . -126.33(8) ?
    C5 C6 C7 C8 . . . . 167.97(9) ?
    C1 C6 C7 C8 . . . . -7.62(9) ?
    C5 C6 C7 C11 . . . . -72.40(12) ?
    C1 C6 C7 C11 . . . . 112.01(8) ?
    C9A N1 C8 O2 . . . . 1.6(3) ?
    C1 N1 C8 O2 . . . . 166.66(10) ?
    C9B N1 C8 O2 . . . . -33.7(3) ?
    C9A N1 C8 C7 . . . . -174.8(2) ?
    C1 N1 C8 C7 . . . . -9.79(12) ?
    C9B N1 C8 C7 . . . . 149.9(2) ?
    O1 C7 C8 O2 . . . . -43.51(12) ?
    C6 C7 C8 O2 . . . . -166.08(10) ?
    C11 C7 C8 O2 . . . . 72.33(12) ?
    O1 C7 C8 N1 . . . . 133.01(9) ?
    C6 C7 C8 N1 . . . . 10.43(10) ?
    C11 C7 C8 N1 . . . . -111.16(9) ?
    C8 N1 C9A O3A . . . . -173.0(6) ?
    C1 N1 C9A O3A . . . . 24.2(7) ?
    C9B N1 C9A O3A . . . . -69.1(6) ?
    C8 N1 C9A C10A . . . . -2.2(4) ?
    C1 N1 C9A C10A . . . . -165.0(2) ?
    C9B N1 C9A C10A . . . . 101.7(4) ?
    C9A N1 C9B O3B . . . . 82.3(7) ?
    C8 N1 C9B O3B . . . . 179.1(6) ?
    C1 N1 C9B O3B . . . . -23.5(7) ?
    C9A N1 C9B C10B . . . . -92.8(5) ?
    C8 N1 C9B C10B . . . . 4.0(4) ?
    C1 N1 C9B C10B . . . . 161.4(2) ?
    C14 N2 C11 C16 . . . . -75.49(10) ?
    C14 N2 C11 C12 . . . . 45.45(11) ?
    C14 N2 C11 C7 . . . . 164.50(8) ?
    O1 C7 C11 N2 . . . . 60.42(8) ?
    C6 C7 C11 N2 . . . . -172.37(7) ?
    C8 C7 C11 N2 . . . . -58.36(9) ?
    O1 C7 C11 C16 . . . . -59.04(9) ?
    C6 C7 C11 C16 . . . . 68.17(9) ?
    C8 C7 C11 C16 . . . . -177.83(7) ?
    O1 C7 C11 C12 . . . . -179.52(7) ?
    C6 C7 C11 C12 . . . . -52.31(9) ?
    C8 C7 C11 C12 . . . . 61.69(9) ?
    C13 O5 C12 O4 . . . . 3.57(15) ?
    C13 O5 C12 C11 . . . . 179.33(9) ?
    N2 C11 C12 O4 . . . . -135.23(9) ?
    C16 C11 C12 O4 . . . . -14.03(12) ?
    C7 C11 C12 O4 . . . . 107.22(10) ?
    N2 C11 C12 O5 . . . . 48.98(10) ?
    C16 C11 C12 O5 . . . . 170.18(7) ?
    C7 C11 C12 O5 . . . . -68.56(9) ?
    C11 N2 C14 O6 . . . . -5.74(14) ?
    C11 N2 C14 C15 . . . . 175.23(8) ?
loop_
    _geom_hbond_atom_site_label_D
    _geom_hbond_atom_site_label_H
    _geom_hbond_atom_site_label_A
    _geom_hbond_site_symmetry_A
    _geom_hbond_distance_DH
    _geom_hbond_distance_HA
    _geom_hbond_distance_DA
    _geom_hbond_angle_DHA
    _geom_hbond_publ_flag
    O1 H1O1 O6 6_565 0.875(17) 1.769(17) 2.6391(10) 172(2) yes
    C3 H3A O1 1_545 0.9300 2.5800 3.4098(12) 150.00 yes
    C15 H15C Cg1 1_565 0.9600 2.96 3.9104(11) 169 yes
