# Supplementary material for: Methyl 2-acetamido-2-(1-acetyl-3-hydr­oxy-2-oxoindolin-3-yl)propanoate
Source: Acta Crystallogr Sect E Struct Rep Online. 2010 Mar 3;66(Pt 4):o737–8. doi: 10.1107/S1600536810007270 (PMC2983819; doi:10.1107/S1600536810007270)
Supplement: Supplementary file 2 [file e-66-0o737-Isup2.hkl]

# 
# h,k,l, Fc-squared, Fo-squared, sigma(Fo-squared) and status flag 
# 
data_I
_shelx_title ' z9m in C2/c (100K)' 
_shelx_refln_list_code          4 
_shelx_F_calc_maximum      549.70 
_exptl_crystal_F_000      1408.00 
_reflns_d_resolution_high  0.6573 
 
loop_ 
 _symmetry_equiv_pos_as_xyz 
 'x, y, z' 
 '-x, y, -z+1/2' 
 'x+1/2, y+1/2, z' 
 '-x+1/2, y+1/2, -z+1/2' 
 '-x, -y, -z' 
 'x, -y, z-1/2' 
 '-x+1/2, -y+1/2, -z' 
 'x+1/2, -y+1/2, z-1/2' 
 
_cell_length_a    28.4345 
_cell_length_b     8.3396 
_cell_length_c    14.3779 
_cell_angle_alpha  90.000 
_cell_angle_beta  114.351 
_cell_angle_gamma  90.000 
 
_shelx_F_squared_multiplier     1.000 
 
loop_ 
 _refln_index_h 
 _refln_index_k 
 _refln_index_l 
 _refln_F_squared_calc 
 _refln_F_squared_meas 
 _refln_F_squared_sigma 
 _refln_observed_status 
   2   0   0      420.66      264.26     14.68 o 
   4   0   0    91598.89    91788.41   1978.64 o 
   6   0   0    62706.43    66236.46    860.38 o 
   8   0   0      197.42      183.54      3.12 o 
  10   0   0     8101.44     8993.00    100.41 o 
  12   0   0    55007.06    58549.52    645.04 o 
  14   0   0    20079.27    21220.74    270.26 o 
  16   0   0     9841.36     9949.95    111.94 o 
  18   0   0      389.16      424.27      8.48 o 
  20   0   0     3475.69     3659.70     43.53 o 
  22   0   0     3508.66     3719.14     42.74 o 
  24   0   0     1971.81     1804.18     23.91 o 
  26   0   0      934.33     1031.04     20.47 o 
  28   0   0      120.36      169.36     10.73 o 
  30   0   0       10.63        5.87      5.45 o 
  32   0   0       32.36       49.83      8.10 o 
  34   0   0        2.36       14.68      7.88 o 
  36   0   0      347.37      307.65     33.77 o 
  38   0   0       63.88       44.04     23.49 o 
   1   1   0    10925.23    10603.36     93.11 o 
   3   1   0    14948.65    15788.05    303.54 o 
   5   1   0      250.86      251.77      4.79 o 
   7   1   0      338.98      379.23      5.28 o 
   9   1   0    30430.59    34162.99    348.15 o 
  11   1   0      294.21      282.43      3.75 o 
  13   1   0    14162.34    17730.97    125.44 o 
  15   1   0     6228.90     6924.63     50.23 o 
  17   1   0      222.23      309.12      3.59 o 
  19   1   0     2879.34     2690.85     20.72 o 
  21   1   0      143.25      144.96      2.78 o 
  23   1   0      183.32      161.97      2.91 o 
  25   1   0      591.28      455.69      7.08 o 
  27   1   0       15.26       18.67      2.69 o 
  29   1   0     1113.80     1248.22     23.39 o 
  31   1   0       10.11       12.96      3.90 o 
  33   1   0      225.99      213.19      9.45 o 
  35   1   0      205.08      220.49     13.99 o 
  37   1   0      530.75      546.37     15.62 o 
  39   1   0        3.14       11.74     14.53 o 
   0   2   0      273.58      379.36      7.30 o 
   2   2   0    11269.17    10652.35     71.04 o 
   4   2   0     1112.59     1091.53      8.72 o 
   6   2   0       34.71       31.00      1.32 o 
   8   2   0      936.92      881.49      9.20 o 
  10   2   0    14440.97    15969.68    129.57 o 
  12   2   0      159.28      119.00      1.99 o 
  14   2   0     2476.52     2876.86     24.22 o 
  16   2   0     1084.17     1138.38     12.92 o 
  18   2   0      322.85      382.41      4.69 o 
  20   2   0        8.37        5.26      1.16 o 
  22   2   0      942.94      823.46      9.94 o 
  24   2   0       97.34      124.61      4.47 o 
  26   2   0      249.28      236.56      6.52 o 
  28   2   0      498.40      472.84      9.51 o 
  30   2   0      172.79      188.69      7.27 o 
  32   2   0        6.68        3.86      3.56 o 
  34   2   0       87.49       74.14      7.51 o 
  36   2   0        1.27        4.84      5.73 o 
  38   2   0        0.03       -2.94     17.62 o 
   1   3   0        4.30        1.02      0.68 o 
   3   3   0     3237.82     3265.16     20.26 o 
   5   3   0     3575.61     3371.35     22.33 o 
   7   3   0      115.34      124.53      2.48 o 
   9   3   0     3747.49     3805.41     27.45 o 
  11   3   0       97.94       72.11      2.11 o 
  13   3   0      147.86      156.78      2.83 o 
  15   3   0       60.14       80.70      2.37 o 
  17   3   0     4266.09     4651.25     47.78 o 
  19   3   0      273.83      331.37      5.92 o 
  21   3   0     1941.73     1862.26     27.26 o 
  23   3   0       14.98       26.35      2.99 o 
  25   3   0       51.29       31.95      3.55 o 
  27   3   0       76.00       71.69      4.84 o 
  29   3   0      455.59      431.97     10.62 o 
  31   3   0        5.19        4.65      3.11 o 
  33   3   0       90.95       74.05      5.89 o 
  35   3   0       22.84       20.71      4.18 o 
  37   3   0      146.29      199.66     35.23 o 
   0   4   0     6975.54     7428.11     57.15 o 
   2   4   0     1151.31     1268.54      8.50 o 
   4   4   0     4307.27     4692.01     28.93 o 
   6   4   0     3350.69     3660.49     23.64 o 
   8   4   0    16603.56    17047.63    115.78 o 
  10   4   0        0.52        2.00      0.94 o 
  12   4   0        2.34        4.43      1.36 o 
  14   4   0     2186.44     2053.80     17.49 o 
  16   4   0     8297.13     7912.50     67.01 o 
  18   4   0      347.72      341.75      5.85 o 
  20   4   0     5349.36     4873.04     57.37 o 
  22   4   0      501.66      463.93     10.39 o 
  24   4   0        7.57        8.24      2.71 o 
  26   4   0      305.83      308.30      8.67 o 
  28   4   0      404.93      402.99      9.95 o 
  30   4   0      476.92      493.90     21.79 o 
  32   4   0       53.12       48.03      5.01 o 
  34   4   0      683.25      746.88     16.07 o 
  36   4   0        0.40        2.20      5.57 o 
   1   5   0      325.98      286.57      3.70 o 
   3   5   0     3741.74     4262.37     25.38 o 
   5   5   0      227.70      219.82      3.17 o 
   7   5   0     2159.25     2154.91     16.95 o 
   9   5   0      878.56      911.29      9.54 o 
  11   5   0      183.70      212.36      4.11 o 
  13   5   0     2685.29     2479.70     27.32 o 
  15   5   0     8392.70     7922.85     76.80 o 
  17   5   0     1314.55     1393.52     18.39 o 
  19   5   0     1490.59     1423.57     21.22 o 
  21   5   0      416.62      364.03      9.84 o 
  23   5   0      370.99      373.92     10.39 o 
  25   5   0      112.52      106.43      6.18 o 
  27   5   0      633.08      657.75     13.89 o 
  29   5   0     1550.66     1564.57     25.85 o 
  31   5   0      566.88      585.79     16.41 o 
  33   5   0       42.95       49.28      5.22 o 
  35   5   0      215.26      236.98     19.87 o 
   0   6   0     2199.99     2167.89     22.25 o 
   2   6   0       72.29       42.06      1.95 o 
   4   6   0     1151.21     1026.51     10.12 o 
   6   6   0      458.90      517.47      7.16 o 
   8   6   0      390.13      385.23      6.24 o 
  10   6   0      366.95      358.29      7.04 o 
  12   6   0     1964.92     1734.54     20.81 o 
  14   6   0      901.18      823.34     12.60 o 
  16   6   0      321.98      294.82      7.94 o 
  18   6   0     2386.97     2392.99     35.67 o 
  20   6   0       25.27       24.30      4.04 o 
  22   6   0      637.79      597.11     14.11 o 
  24   6   0      301.30      307.99      9.95 o 
  26   6   0      467.72      461.30     12.39 o 
  28   6   0      467.51      467.44     12.78 o 
  30   6   0      429.42      489.50     12.84 o 
  32   6   0      292.43      310.27     13.56 o 
  34   6   0       38.02       37.27      6.67 o 
   1   7   0      631.58      671.40      7.98 o 
   3   7   0      482.74      429.46      7.21 o 
   5   7   0     1476.46     1211.75     14.51 o 
   7   7   0      374.85      394.67      6.73 o 
   9   7   0      458.63      486.49      8.16 o 
  11   7   0     1952.09     1815.34     21.19 o 
  13   7   0      366.67      372.18      8.65 o 
  15   7   0       38.16       25.78      4.20 o 
  17   7   0       91.74       97.38      6.76 o 
  19   7   0       45.27       37.74      5.85 o 
  21   7   0        5.24        2.26      3.55 o 
  23   7   0        6.26        8.31      4.49 o 
  25   7   0       35.93       37.46      5.38 o 
  27   7   0       75.89       95.19      7.36 o 
  29   7   0      542.69      583.02     15.21 o 
  31   7   0        4.41        0.46      6.78 o 
   0   8   0     1195.85     1090.14     27.02 o 
   2   8   0      159.27      172.56     10.06 o 
   4   8   0      266.28      254.81      6.84 o 
   6   8   0      585.11      532.26     16.85 o 
   8   8   0      556.82      519.97      9.53 o 
  10   8   0      103.01       61.64      4.80 o 
  12   8   0        3.09        5.59      3.20 o 
  14   8   0        0.92        0.11      3.08 o 
  16   8   0       45.82       42.60      5.84 o 
  18   8   0        2.99        0.84      4.07 o 
  20   8   0       21.83       30.12      5.91 o 
  22   8   0      329.13      327.21     11.76 o 
  24   8   0      180.34      181.03     14.01 o 
  26   8   0        7.19        5.30      4.56 o 
  28   8   0       88.40       85.47      9.11 o 
  30   8   0      175.06      192.08     13.37 o 
   1   9   0      296.46      268.99      9.28 o 
   3   9   0       82.63       64.32      6.13 o 
   5   9   0       11.43       16.28      3.76 o 
   7   9   0      364.01      302.41     13.53 o 
   9   9   0       11.54        5.17      3.76 o 
  11   9   0        2.37        4.09      4.72 o 
  13   9   0      331.01      332.83      9.92 o 
  15   9   0      109.27       99.39      7.14 o 
  17   9   0      127.22      117.63      7.92 o 
  19   9   0      122.76      106.87      8.17 o 
  21   9   0      246.72      263.44     12.64 o 
  23   9   0       17.69       11.74      5.01 o 
  25   9   0       43.83       61.93      9.26 o 
  27   9   0       89.01       77.03      9.88 o 
   0  10   0       44.21       27.47      7.23 o 
   2  10   0      651.35      665.52     15.01 o 
   4  10   0       12.44       13.94      5.47 o 
   6  10   0     2034.19     2046.10     35.74 o 
   8  10   0      124.48      145.01     10.94 o 
  10  10   0      422.77      462.76     14.85 o 
  12  10   0      331.51      356.55     13.02 o 
  14  10   0        7.89       12.83      4.84 o 
  16  10   0      983.24     1031.85     29.80 o 
  18  10   0      278.34      307.61     12.69 o 
  20  10   0      364.64      398.71     14.94 o 
  22  10   0        1.45       10.35      6.82 o 
  24  10   0        3.80       -2.39      8.90 o 
   1  11   0      475.91      486.22     17.47 o 
   3  11   0     2709.70     2779.10     41.79 o 
   5  11   0      100.78      106.81      8.50 o 
   7  11   0      412.90      412.44     17.83 o 
   9  11   0        5.50       12.92      8.82 o 
  11  11   0      153.68      173.30     15.56 o 
  13  11   0        1.82        7.59      6.81 o 
  15  11   0      194.28      213.26     13.52 o 
  17  11   0      129.45      144.54     12.69 o 
  19  11   0      216.43      277.05     15.35 o 
   0  12   0        4.09       -7.18      9.30 o 
   2  12   0       57.72       63.06      7.95 o 
   4  12   0        1.76       -2.14      7.71 o 
   6  12   0       13.20       12.48      7.34 o 
   8  12   0       15.27        7.57      8.90 o 
  10  12   0      166.46      166.59     15.07 o 
  12  12   0       67.55       92.39     11.75 o 
 -39   1   1       79.52       79.28     26.43 o 
 -37   1   1       35.17       27.40     17.53 o 
 -35   1   1      223.46      242.13     10.63 o 
 -33   1   1       14.82       13.82      6.61 o 
 -31   1   1      200.26      203.25      8.37 o 
 -29   1   1      243.66      225.58     13.03 o 
 -27   1   1      448.21      470.45     12.29 o 
 -25   1   1        9.77       11.61      1.72 o 
 -23   1   1     1452.78     1364.25     14.70 o 
 -21   1   1      210.63      230.54      3.65 o 
 -19   1   1      368.30      349.71      4.43 o 
 -17   1   1      776.75      661.04      6.82 o 
 -15   1   1     2875.23     3355.79     26.68 o 
 -13   1   1      998.80      971.79      9.42 o 
 -11   1   1      186.18      278.42      3.99 o 
  -9   1   1      167.81      138.80      2.95 o 
  -7   1   1    15966.92    16720.46    199.25 o 
  -5   1   1     6610.84     6416.97     95.95 o 
  -3   1   1    24081.94    24854.37    271.18 o 
  -1   1   1    25151.38    24482.86    187.10 o 
   1   1   1     9272.52     9482.46     82.40 o 
   3   1   1     1484.68     1531.08     24.29 o 
   5   1   1       89.93      101.17      1.72 o 
   7   1   1    15582.54    16561.98    192.18 o 
   9   1   1     7778.82     8663.15     77.33 o 
  11   1   1      448.52      647.36      6.32 o 
  13   1   1      868.15      971.00      8.07 o 
  15   1   1       85.45       83.47      1.74 o 
  17   1   1       87.09       85.67      1.91 o 
  19   1   1      218.02      183.69      3.20 o 
  21   1   1      127.13      124.16      2.88 o 
  23   1   1      156.54      108.68      4.81 o 
  25   1   1       80.51       81.05      6.78 o 
  27   1   1      182.63      143.51      5.14 o 
  29   1   1       37.58       49.44      3.67 o 
  31   1   1      341.83      329.83     17.13 o 
  33   1   1        3.34        5.87      4.55 o 
  35   1   1      280.08      270.01     13.99 o 
  37   1   1       40.66       29.17     15.47 o 
 -38   2   1       76.71       94.44     10.73 o 
 -36   2   1      282.41      259.71     10.82 o 
 -34   2   1        5.10        7.78      4.42 o 
 -32   2   1      156.36      142.33      5.71 o 
 -30   2   1     2061.04     2149.41     34.50 o 
 -28   2   1      388.11      355.83      8.82 o 
 -26   2   1      174.92      182.08      4.96 o 
 -24   2   1      186.90      146.58      3.34 o 
 -22   2   1     3997.46     4257.53     33.31 o 
 -20   2   1      522.68      442.25      5.22 o 
 -18   2   1      953.70      947.28      8.69 o 
 -16   2   1     3352.88     3394.10     26.23 o 
 -14   2   1      866.72     1120.82     10.69 o 
 -12   2   1      377.87      423.42      4.37 o 
 -10   2   1    17448.65    19089.34    150.14 o 
  -8   2   1     3753.35     3876.79     38.16 o 
  -6   2   1     1708.69     1758.92     13.77 o 
  -4   2   1     5417.24     5701.64     36.87 o 
  -2   2   1     3293.45     2921.10     20.67 o 
   0   2   1     1251.33     1188.26     12.70 o 
   2   2   1    10701.97    10983.06     73.94 o 
   4   2   1       55.23       76.95      1.70 o 
   6   2   1    22583.20    24154.92    233.37 o 
   8   2   1      866.81      993.62      9.83 o 
  10   2   1      432.98      490.63      5.98 o 
  12   2   1     1480.88     1896.15     16.41 o 
  14   2   1     1732.82     1790.38     18.32 o 
  16   2   1      743.40      750.13      7.91 o 
  18   2   1     1650.81     1712.59     20.64 o 
  20   2   1     6390.10     6512.46     64.75 o 
  22   2   1     3411.28     3102.99     52.02 o 
  24   2   1     1137.43      999.80     16.68 o 
  26   2   1      428.01      346.03      8.55 o 
  28   2   1       41.55       38.83      3.67 o 
  30   2   1       17.37       13.30      5.05 o 
  32   2   1      222.16      240.12      7.56 o 
  34   2   1       87.01       97.91      6.85 o 
  36   2   1     1528.09     1610.45     49.35 o 
  38   2   1       47.91       58.72     23.49 o 
 -37   3   1      762.78      828.23     30.59 o 
 -35   3   1       51.65       48.32      7.24 o 
 -33   3   1      148.79      130.82      7.46 o 
 -31   3   1       14.02       19.53      3.39 o 
 -29   3   1       97.13       91.63      5.05 o 
 -27   3   1        0.01        3.59      2.85 o 
 -25   3   1     2493.49     2301.33     31.80 o 
 -23   3   1       43.96       32.93      3.80 o 
 -21   3   1        2.79        2.67      1.85 o 
 -19   3   1     1827.83     1748.68     16.46 o 
 -17   3   1     2141.21     2103.96     17.20 o 
 -15   3   1      251.86      282.35      3.69 o 
 -13   3   1     6584.00     6308.99     39.99 o 
 -11   3   1     2719.38     3055.21     21.15 o 
  -9   3   1     5673.34     5555.03     42.86 o 
  -7   3   1     9661.62     9985.87     71.90 o 
  -5   3   1       51.44       62.91      1.44 o 
  -3   3   1     9524.93     9858.82     61.69 o 
  -1   3   1     5252.67     4947.73     29.66 o 
   1   3   1     6216.31     6346.67     39.27 o 
   3   3   1      140.88      134.93      2.12 o 
   5   3   1     4614.13     4852.78     34.06 o 
   7   3   1    23713.33    24799.70    172.16 o 
   9   3   1     1187.39     1071.94      9.98 o 
  11   3   1     2175.79     2480.30     19.61 o 
  13   3   1       13.08       21.54      1.45 o 
  15   3   1     1015.76      960.65      9.30 o 
  17   3   1     1110.54     1210.33     15.36 o 
  19   3   1     4585.39     4611.69     49.04 o 
  21   3   1     1528.06     1362.84     21.33 o 
  23   3   1      797.97      738.37     13.45 o 
  25   3   1      386.04      399.04      9.28 o 
  27   3   1        0.12       -1.60      2.88 o 
  29   3   1        1.03       -0.80      2.88 o 
  31   3   1       57.79       67.08      4.87 o 
  33   3   1      791.98      837.49     17.10 o 
  35   3   1      389.17      401.41     20.27 o 
  37   3   1       66.84       85.15     26.43 o 
 -38   4   1        6.78       -8.81     17.62 o 
 -36   4   1       16.03       33.68      8.25 o 
 -34   4   1       19.94        6.64      5.64 o 
 -32   4   1        0.32        3.18      3.11 o 
 -30   4   1      572.50      630.69     13.68 o 
 -28   4   1       14.97       17.38      3.28 o 
 -26   4   1      163.05      146.15      6.33 o 
 -24   4   1      451.95      353.91      9.02 o 
 -22   4   1      458.25      405.36      8.29 o 
 -20   4   1     1675.76     1419.09     18.61 o 
 -18   4   1     3788.62     3549.78     33.32 o 
 -16   4   1     1905.06     1941.81     17.81 o 
 -14   4   1      629.51      557.62      6.49 o 
 -12   4   1       38.15       26.45      1.54 o 
 -10   4   1        2.07        0.21      0.85 o 
  -8   4   1     1732.01     2075.06     16.72 o 
  -6   4   1       64.83       82.98      2.07 o 
  -4   4   1    18353.43    18998.34    112.44 o 
  -2   4   1     5201.88     5585.06     33.82 o 
   0   4   1        8.55       10.46      0.94 o 
   2   4   1     1704.85     2020.36     13.82 o 
   4   4   1       32.15       51.62      1.69 o 
   6   4   1      807.51      824.53      7.43 o 
   8   4   1       77.36       92.84      2.56 o 
  10   4   1       26.05       20.76      1.53 o 
  12   4   1     4505.75     4291.15     34.43 o 
  14   4   1      810.02      747.10      8.95 o 
  16   4   1      647.20      653.80      8.90 o 
  18   4   1      565.58      688.00     12.11 o 
  20   4   1       20.72       16.05      3.14 o 
  22   4   1       19.41       11.78      3.06 o 
  24   4   1       38.54       70.40      4.90 o 
  26   4   1      690.53      743.06     14.39 o 
  28   4   1       86.18       99.22      6.69 o 
  30   4   1       78.55       73.07      5.70 o 
  32   4   1       10.03       11.85      5.00 o 
  34   4   1       66.98       71.83      9.32 o 
  36   4   1       16.03        9.98     11.74 o 
 -35   5   1        5.47       11.26      7.04 o 
 -33   5   1      609.58      661.06     15.07 o 
 -31   5   1       15.45       24.20      4.37 o 
 -29   5   1       24.70       35.42      4.24 o 
 -27   5   1       44.85       19.30      5.50 o 
 -25   5   1      319.25      264.26     10.29 o 
 -23   5   1     1076.38      965.17     17.61 o 
 -21   5   1       20.42       38.43      3.96 o 
 -19   5   1      618.59      576.70     10.56 o 
 -17   5   1      167.47      208.08      5.63 o 
 -15   5   1      236.40      215.11      5.48 o 
 -13   5   1      140.63      127.80      4.18 o 
 -11   5   1       35.64       27.00      1.81 o 
  -9   5   1     5764.24     5187.93     38.31 o 
  -7   5   1     1918.29     1806.58     13.10 o 
  -5   5   1      258.01      203.91      3.13 o 
  -3   5   1      366.56      417.60      4.49 o 
  -1   5   1     1557.10     1596.65     11.33 o 
   1   5   1        2.78        1.21      0.84 o 
   3   5   1     2714.25     2846.91     19.20 o 
   5   5   1        9.60       59.47      1.93 o 
   7   5   1     4933.32     5050.06     35.75 o 
   9   5   1      265.44      212.17      4.01 o 
  11   5   1     4067.02     3938.60     37.07 o 
  13   5   1      442.17      416.99      7.90 o 
  15   5   1       21.12       18.51      3.88 o 
  17   5   1     1006.84      845.68     14.46 o 
  19   5   1     2057.31     1857.98     28.59 o 
  21   5   1      651.31      548.99     12.52 o 
  23   5   1        4.43        0.83      3.23 o 
  25   5   1       14.99       12.55      3.55 o 
  27   5   1       20.61       23.22      4.13 o 
  29   5   1        1.12        4.34      3.58 o 
  31   5   1       13.67       25.46      5.38 o 
  33   5   1        2.26       12.88     13.42 o 
  35   5   1        8.17       13.75      7.83 o 
 -34   6   1      359.98      347.74     14.69 o 
 -32   6   1      102.84      142.64      7.61 o 
 -30   6   1      786.96      818.82     17.50 o 
 -28   6   1      209.36      213.75      8.49 o 
 -26   6   1       14.94       15.32      3.58 o 
 -24   6   1       58.56       70.69      5.72 o 
 -22   6   1      190.90      196.04      8.58 o 
 -20   6   1      222.31      224.39      7.72 o 
 -18   6   1      162.30      200.67      7.53 o 
 -16   6   1     1214.75     1030.68     16.33 o 
 -14   6   1     5112.55     4736.94     50.84 o 
 -12   6   1     3462.93     3172.58     30.95 o 
 -10   6   1     1227.57     1162.33     14.02 o 
  -8   6   1     1259.71     1006.26     10.98 o 
  -6   6   1      134.01      133.42      3.29 o 
  -4   6   1     4608.10     4411.35     29.75 o 
  -2   6   1      330.59      301.10      4.09 o 
   0   6   1        0.68       -1.17      1.17 o 
   2   6   1        0.04        2.48      1.20 o 
   4   6   1       39.18       47.76      2.41 o 
   6   6   1      843.15      793.48      8.98 o 
   8   6   1     1923.68     1729.25     17.33 o 
  10   6   1      183.99      132.09      4.72 o 
  12   6   1     2513.80     2308.03     25.30 o 
  14   6   1     2124.36     1946.42     24.48 o 
  16   6   1      225.80      235.25      8.52 o 
  18   6   1        9.55        6.13      5.29 o 
  20   6   1       21.51       12.43      3.97 o 
  22   6   1       79.78       84.26      6.32 o 
  24   6   1       27.74       28.69      4.71 o 
  26   6   1       87.72       73.97      6.18 o 
  28   6   1      391.71      384.00     11.45 o 
  30   6   1      372.21      419.34     12.44 o 
  32   6   1       19.12       21.42      6.67 o 
 -33   7   1       14.58       25.57      6.23 o 
 -31   7   1      396.64      424.79     19.92 o 
 -29   7   1        4.78        3.00      4.56 o 
 -27   7   1        0.01        1.64      4.81 o 
 -25   7   1        5.88        2.27      3.89 o 
 -23   7   1      308.37      299.61     12.49 o 
 -21   7   1      475.39      511.59     13.51 o 
 -19   7   1        7.87        5.36      4.02 o 
 -17   7   1       60.34       47.39      4.81 o 
 -15   7   1       83.82       92.00      6.15 o 
 -13   7   1        0.95        4.40      3.29 o 
 -11   7   1     1454.16     1258.26     16.03 o 
  -9   7   1     1815.00     1604.22     19.25 o 
  -7   7   1       35.28       21.61      2.31 o 
  -5   7   1      975.36      838.42     10.82 o 
  -3   7   1     1220.19     1101.51     11.91 o 
  -1   7   1     2472.78     2227.04     17.48 o 
   1   7   1       10.44       -1.43      1.65 o 
   3   7   1     1479.64     1422.72     15.81 o 
   5   7   1     3157.74     3130.08     29.49 o 
   7   7   1      984.39      974.29     13.28 o 
   9   7   1     2562.21     2374.95     26.10 o 
  11   7   1        1.71        0.76      2.19 o 
  13   7   1      654.37      661.06     11.73 o 
  15   7   1       68.95       38.95      5.57 o 
  17   7   1      282.66      230.60      9.28 o 
  19   7   1        5.76        8.91      3.68 o 
  21   7   1      576.47      587.12     14.83 o 
  23   7   1      183.73      207.78     10.04 o 
  25   7   1      252.36      261.94     15.76 o 
  27   7   1       71.59       73.86      6.51 o 
  29   7   1      215.09      218.25     13.56 o 
  31   7   1      327.57      356.87     16.45 o 
 -30   8   1        7.00       17.98      6.07 o 
 -28   8   1       11.53       10.45      5.83 o 
 -26   8   1       75.68       82.35      8.99 o 
 -24   8   1       82.45       79.70      9.91 o 
 -22   8   1      164.18      150.17      9.35 o 
 -20   8   1      152.99      157.75      9.32 o 
 -18   8   1       72.98       61.35      6.11 o 
 -16   8   1      448.54      399.36     13.88 o 
 -14   8   1      475.98      458.10     11.54 o 
 -12   8   1       54.20       69.47      5.21 o 
 -10   8   1     1088.17     1020.25     16.05 o 
  -8   8   1      381.08      287.44      6.89 o 
  -6   8   1        4.42       -0.51      2.28 o 
  -4   8   1      626.72      722.52     12.04 o 
  -2   8   1      573.67      461.62     13.35 o 
   0   8   1      970.25      819.35     15.49 o 
   2   8   1        6.21       25.97      5.68 o 
   4   8   1     7384.81     6580.31     64.22 o 
   6   8   1      127.85      117.69      6.54 o 
   8   8   1        7.12        8.21      2.43 o 
  10   8   1      539.22      504.29     10.41 o 
  12   8   1     1427.98     1304.82     19.35 o 
  14   8   1       22.24       23.20      4.63 o 
  16   8   1      239.05      179.84      9.32 o 
  18   8   1      773.69      720.56     17.95 o 
  20   8   1      100.60       87.08      7.42 o 
  22   8   1       10.47        8.16      4.71 o 
  24   8   1      127.12      124.46     12.04 o 
  26   8   1       59.20       86.19      8.05 o 
  28   8   1       33.40       22.90      6.91 o 
 -27   9   1        1.42       -3.67      5.72 o 
 -25   9   1      251.71      230.23     13.61 o 
 -23   9   1       15.77        5.70      5.03 o 
 -21   9   1      242.22      244.72     11.78 o 
 -19   9   1      325.27      298.35     12.26 o 
 -17   9   1      235.92      235.11     10.41 o 
 -15   9   1      226.44      238.72      9.88 o 
 -13   9   1      210.65      206.22      8.65 o 
 -11   9   1      385.22      376.86     13.32 o 
  -9   9   1        0.21        5.08      3.56 o 
  -7   9   1       22.21       32.37      4.56 o 
  -5   9   1      257.65      295.68      9.47 o 
  -3   9   1       59.79       97.13      6.47 o 
  -1   9   1      503.18      476.59     12.00 o 
   1   9   1       91.42       55.66      5.50 o 
   3   9   1       55.30       72.71      7.22 o 
   5   9   1       48.54       49.75      6.50 o 
   7   9   1       10.69        9.71      3.54 o 
   9   9   1      248.89      261.72      9.93 o 
  11   9   1      296.57      338.42     10.24 o 
  13   9   1        1.66        0.68      3.80 o 
  15   9   1      181.80      192.71      9.67 o 
  17   9   1        0.23        0.00      3.96 o 
  19   9   1      342.52      352.09     13.47 o 
  21   9   1        0.85        0.00      4.71 o 
  23   9   1       36.55       35.37      6.57 o 
  25   9   1        3.39       -0.98     10.03 o 
 -24  10   1       60.94       81.13     10.64 o 
 -22  10   1      508.82      554.66     18.96 o 
 -20  10   1      233.71      239.04     12.64 o 
 -18  10   1        0.40        2.97      4.48 o 
 -16  10   1        0.78        8.00      4.85 o 
 -14  10   1       11.01       17.43      4.98 o 
 -12  10   1        9.51        0.30      5.47 o 
 -10  10   1       12.21       16.35      5.33 o 
  -8  10   1      310.30      340.22     17.38 o 
  -6  10   1       28.67       17.62      5.45 o 
  -4  10   1      125.48      133.39      7.69 o 
  -2  10   1      140.14      168.49      8.47 o 
   0  10   1      251.95      304.02     16.20 o 
   2  10   1      168.91      173.55     15.54 o 
   4  10   1       49.68       53.36     11.16 o 
   6  10   1      444.14      479.04     14.30 o 
   8  10   1       26.77       31.11      6.69 o 
  10  10   1       11.14       14.55      5.68 o 
  12  10   1       16.29       13.81      5.47 o 
  14  10   1       15.49       17.48      5.14 o 
  16  10   1        0.88        7.80      5.47 o 
  18  10   1      321.63      331.93     13.05 o 
  20  10   1       10.02       20.15      6.11 o 
  22  10   1        6.37        2.54      6.69 o 
 -19  11   1      164.78      187.86     12.65 o 
 -17  11   1       75.81       88.12     10.11 o 
 -15  11   1      138.27      130.17     11.49 o 
 -13  11   1        0.56        7.79      6.69 o 
 -11  11   1      422.94      492.86     34.75 o 
  -9  11   1       10.75        7.85      7.12 o 
  -7  11   1       12.35       16.78      6.11 o 
  -5  11   1      102.53      133.00     12.92 o 
  -3  11   1      202.35      208.63     10.94 o 
  -1  11   1        2.35        3.48      4.92 o 
   1  11   1       54.36       85.40     10.94 o 
   3  11   1      722.88      755.23     26.61 o 
   5  11   1      340.76      387.39     13.87 o 
   7  11   1      711.07      747.98     22.64 o 
   9  11   1       42.84       45.90     13.87 o 
  11  11   1        9.51       18.60      8.45 o 
  13  11   1       71.06       90.14     13.14 o 
  15  11   1      110.54      124.56     14.22 o 
  17  11   1      111.84      106.08     11.54 o 
 -12  12   1      335.06      360.30     20.66 o 
 -10  12   1       79.90       75.94     12.29 o 
  -8  12   1        1.58       -1.30      6.49 o 
  -6  12   1       63.06       63.33      9.11 o 
  -4  12   1      202.71      208.09     11.97 o 
  -2  12   1       32.01       41.69      8.75 o 
   0  12   1      356.32      393.17     12.85 o 
   2  12   1       55.46       91.92      8.88 o 
   4  12   1      167.58      185.22     16.95 o 
   6  12   1      167.29      174.63     13.09 o 
   8  12   1        0.09        6.98      6.58 o 
  10  12   1       84.11       65.59     10.99 o 
 -38   0   2      218.49      252.52     35.23 o 
 -36   0   2       23.83       32.30     17.62 o 
 -34   0   2      159.60      205.54     29.36 o 
 -32   0   2      495.89      522.65     41.11 o 
 -30   0   2      830.45      854.44     52.85 o 
 -28   0   2       20.66       14.68     14.68 o 
 -26   0   2     1746.40     1808.72     79.28 o 
 -24   0   2      977.03     1001.25     52.85 o 
 -22   0   2     1515.58     1377.86     43.45 o 
 -20   0   2     1385.93     1434.11     49.92 o 
 -18   0   2     5861.08     6132.97    143.21 o 
 -16   0   2     1659.18     1779.10     47.62 o 
 -14   0   2      277.19      240.51     11.74 o 
 -12   0   2     7698.40     6859.88    155.68 o 
 -10   0   2    53008.71    52842.32   1173.02 o 
  -8   0   2     2153.65     2395.89     35.75 o 
  -6   0   2     3949.12     4043.77     67.49 o 
  -4   0   2    23393.35    22397.84    270.96 o 
  -2   0   2     4366.00     4158.54     58.00 o 
   0   0   2    13569.74    14393.16    193.48 o 
   2   0   2     4028.03     3594.82     36.41 o 
   4   0   2    11189.81    12899.51    183.60 o 
   6   0   2     2740.49     3486.18     52.22 o 
   8   0   2    28635.59    32824.53    492.86 o 
  10   0   2    13127.50    15293.51    182.14 o 
  12   0   2     2789.20     3101.90     30.60 o 
  14   0   2     4481.96     5169.57     55.56 o 
  16   0   2     1056.72     1246.10     15.68 o 
  18   0   2     1003.95     1142.17     15.31 o 
  20   0   2     1412.69     1251.97     21.45 o 
  22   0   2     1944.07     2012.98     40.45 o 
  24   0   2      581.95      432.47     13.44 o 
  26   0   2       90.33      115.85     13.46 o 
  28   0   2      339.32      306.16     13.34 o 
  30   0   2      529.02      564.11     16.45 o 
  32   0   2      109.04      123.08      7.26 o 
  34   0   2       85.35       56.52     10.50 o 
  36   0   2     1391.46     1550.33     85.15 o 
 -39   1   2        2.53       11.74     17.62 o 
 -37   1   2      125.12      149.75     29.36 o 
 -35   1   2      384.90      408.22     29.07 o 
 -33   1   2      146.91      144.72     10.08 o 
 -31   1   2       18.24       17.62     10.38 o 
 -29   1   2      172.26      124.33     13.39 o 
 -27   1   2      601.27      645.34     22.86 o 
 -25   1   2      689.74      691.54     14.47 o 
 -23   1   2     3870.35     4051.42     47.88 o 
 -21   1   2      708.06      698.89      9.36 o 
 -19   1   2     2766.74     2849.69     29.36 o 
 -17   1   2       32.93       27.47      1.43 o 
 -15   1   2     3056.99     3449.05     35.06 o 
 -13   1   2     3659.04     4295.15     44.98 o 
 -11   1   2     9180.82     9349.17     87.52 o 
  -9   1   2       23.53       22.60      0.95 o 
  -7   1   2      161.41      207.35      3.17 o 
  -5   1   2    13537.51    13754.57    106.95 o 
  -3   1   2    12755.94    12918.75     97.73 o 
  -1   1   2     5872.77     5760.66     50.36 o 
   1   1   2    11525.92    11872.57     95.97 o 
   3   1   2     1662.85     1935.99     16.80 o 
   5   1   2        3.30        1.02      0.87 o 
   7   1   2       18.77       22.28      1.13 o 
   9   1   2    18487.42    21190.91    238.39 o 
  11   1   2     1610.18     1618.23     17.13 o 
  13   1   2     2603.82     2765.19     22.38 o 
  15   1   2      392.49      475.13      5.87 o 
  17   1   2     3194.03     3405.38     27.71 o 
  19   1   2     2846.54     2969.13     30.17 o 
  21   1   2      447.42      568.45     12.69 o 
  23   1   2      185.70      201.25      8.13 o 
  25   1   2      498.18      455.58     10.14 o 
  27   1   2      110.10      127.70      6.56 o 
  29   1   2        0.04        5.38      2.83 o 
  31   1   2        7.56        7.86      2.84 o 
  33   1   2      455.83      491.74     15.99 o 
  35   1   2      162.26      180.21     16.10 o 
  37   1   2       59.78       57.85     36.70 o 
 -40   2   2       38.68       49.92     23.49 o 
 -38   2   2      120.54      114.24     11.74 o 
 -36   2   2       17.29       18.79     11.74 o 
 -34   2   2        7.25       13.00      4.04 o 
 -32   2   2        8.05        2.10      3.86 o 
 -30   2   2       11.01       15.36      3.89 o 
 -28   2   2      162.54      170.87      5.71 o 
 -26   2   2       28.76       21.09      2.10 o 
 -24   2   2      588.80      591.30      6.57 o 
 -22   2   2      159.47      181.46      3.53 o 
 -20   2   2      558.79      588.29      5.97 o 
 -18   2   2        0.50        1.78      1.03 o 
 -16   2   2      495.58      555.00      5.57 o 
 -14   2   2        1.00        2.46      0.71 o 
 -12   2   2      228.03      125.85      1.88 o 
 -10   2   2     2147.96     1977.28     14.50 o 
  -8   2   2     3037.44     3100.67     21.92 o 
  -6   2   2     4396.70     4268.88     28.07 o 
  -4   2   2    15777.08    16179.03    102.23 o 
  -2   2   2    11990.27    11938.04     80.20 o 
   0   2   2    25692.38    25199.32    172.78 o 
   2   2   2     2637.44     2473.35     17.98 o 
   4   2   2      435.21      360.78      4.25 o 
   6   2   2       30.66       36.16      1.47 o 
   8   2   2     6749.67     6689.12     70.00 o 
  10   2   2       29.21       66.12      2.14 o 
  12   2   2        0.48        9.10      0.92 o 
  14   2   2      479.64      494.68      5.28 o 
  16   2   2      513.03      505.36      7.48 o 
  18   2   2      569.35      547.41     10.91 o 
  20   2   2       34.76       54.23      3.75 o 
  22   2   2      746.64      727.40     23.16 o 
  24   2   2        0.55        1.76      2.77 o 
  26   2   2      265.15      314.53     11.16 o 
  28   2   2      169.12      174.54      6.52 o 
  30   2   2       42.75       49.45      4.41 o 
  32   2   2       30.84       35.80      5.86 o 
  34   2   2      294.28      295.40     16.95 o 
  36   2   2        3.24        5.87     20.55 o 
 -39   3   2      171.26      114.51     32.30 o 
 -37   3   2       10.18       13.39      5.15 o 
 -35   3   2      113.19      120.22      6.55 o 
 -33   3   2      365.17      382.12     11.24 o 
 -31   3   2       25.23       20.55      3.11 o 
 -29   3   2      215.77      215.17      6.72 o 
 -27   3   2       90.61       86.76      4.58 o 
 -25   3   2        2.51       -2.06      2.06 o 
 -23   3   2      410.06      362.26      7.98 o 
 -21   3   2      118.47      102.53      3.56 o 
 -19   3   2       21.50       17.62      1.78 o 
 -17   3   2      187.59      167.39      2.68 o 
 -15   3   2     3683.96     4291.29     28.24 o 
 -13   3   2       44.86       32.93      1.44 o 
 -11   3   2     1508.66     1480.80     11.57 o 
  -9   3   2     2806.77     3166.85     24.28 o 
  -7   3   2     1180.71     1224.35      9.66 o 
  -5   3   2      160.41      195.88      2.54 o 
  -3   3   2    17481.94    17394.58    103.25 o 
  -1   3   2        5.39        5.59      0.69 o 
   1   3   2    10876.61    10705.21     64.31 o 
   3   3   2      691.14      786.32      6.53 o 
   5   3   2      386.11      413.63      4.53 o 
   7   3   2       34.05       58.18      2.12 o 
   9   3   2      808.29      899.95      8.90 o 
  11   3   2       14.84       23.13      1.57 o 
  13   3   2      731.77      851.58      9.15 o 
  15   3   2     2314.38     2571.47     35.22 o 
  17   3   2     1072.47     1101.93     17.36 o 
  19   3   2      170.69      218.16      6.29 o 
  21   3   2       19.74       12.32      2.74 o 
  23   3   2        2.96        9.47      2.71 o 
  25   3   2      109.60      144.53      6.30 o 
  27   3   2      571.68      628.12     14.66 o 
  29   3   2       14.29       16.96      4.27 o 
  31   3   2      765.56      782.18     23.38 o 
  33   3   2        7.26       12.35      6.05 o 
  35   3   2        2.60       -0.73      5.57 o 
 -38   4   2      273.40      299.50     44.04 o 
 -36   4   2       16.37       17.50      4.94 o 
 -34   4   2      200.99      204.88      8.87 o 
 -32   4   2       75.16       75.35      5.20 o 
 -30   4   2        0.66        3.59      2.87 o 
 -28   4   2      233.25      205.32      8.13 o 
 -26   4   2       43.38       36.00      4.02 o 
 -24   4   2       56.42       54.41      3.61 o 
 -22   4   2      619.11      571.35      9.90 o 
 -20   4   2     1180.67     1098.13     14.08 o 
 -18   4   2      729.31      659.49      8.10 o 
 -16   4   2      320.09      334.28      4.79 o 
 -14   4   2     1563.37     1455.13     13.06 o 
 -12   4   2      818.55      884.05      9.01 o 
 -10   4   2      334.49      383.62      5.17 o 
  -8   4   2      311.66      437.21      4.85 o 
  -6   4   2        3.01        2.12      0.75 o 
  -4   4   2      488.45      491.93      4.69 o 
  -2   4   2     6837.37     6886.31     41.44 o 
   0   4   2     1535.94     1486.80     10.37 o 
   2   4   2     8050.57     8927.51     55.04 o 
   4   4   2      432.18      503.18      5.05 o 
   6   4   2      547.59      510.70      5.28 o 
   8   4   2     1178.21     1213.66     10.45 o 
  10   4   2      105.38      117.21      3.08 o 
  12   4   2      256.70      243.40      4.54 o 
  14   4   2     2232.31     2162.33     27.88 o 
  16   4   2     4868.49     4637.67     52.76 o 
  18   4   2        0.00        7.30      2.59 o 
  20   4   2     1231.66     1179.07     31.30 o 
  22   4   2      466.48      421.77     10.39 o 
  24   4   2      193.51      192.85      7.05 o 
  26   4   2       46.36       45.39      5.44 o 
  28   4   2      333.21      325.68     10.26 o 
  30   4   2       92.39       80.35      8.92 o 
  32   4   2        3.68       10.19      4.51 o 
  34   4   2      228.36      266.96     11.92 o 
 -37   5   2       27.12       25.66      8.25 o 
 -35   5   2        2.82       11.89      5.50 o 
 -33   5   2      349.14      333.72     10.17 o 
 -31   5   2       19.65       20.09      4.02 o 
 -29   5   2       42.77       40.89      4.35 o 
 -27   5   2       64.71       72.27      5.42 o 
 -25   5   2      244.31      234.61     13.83 o 
 -23   5   2      124.63       96.52      5.33 o 
 -21   5   2      447.56      472.46      9.53 o 
 -19   5   2     1071.57      937.80     14.34 o 
 -17   5   2     1186.40     1077.92     14.05 o 
 -15   5   2      147.69      168.15      4.87 o 
 -13   5   2        0.72        5.11      1.87 o 
 -11   5   2     2704.52     2816.82     23.63 o 
  -9   5   2      554.33      567.23      6.78 o 
  -7   5   2     1434.28     1456.02     11.58 o 
  -5   5   2     4447.41     4521.88     29.02 o 
  -3   5   2     1863.11     1825.61     13.25 o 
  -1   5   2      108.11      156.09      3.00 o 
   1   5   2     1178.24     1255.59     10.12 o 
   3   5   2     2614.05     2472.44     17.93 o 
   5   5   2     1266.97     1193.14      9.78 o 
   7   5   2        3.50        7.00      1.56 o 
   9   5   2      585.55      685.82      7.79 o 
  11   5   2     1161.81     1139.16     14.31 o 
  13   5   2       33.48       27.69      2.58 o 
  15   5   2       49.94       43.89      3.46 o 
  17   5   2      163.89      161.23      6.58 o 
  19   5   2       39.34       44.38      5.52 o 
  21   5   2      399.54      394.65     10.71 o 
  23   5   2       67.69       65.58      5.62 o 
  25   5   2      127.74      138.04      7.19 o 
  27   5   2      495.70      524.92     12.94 o 
  29   5   2      116.61      124.80      7.74 o 
  31   5   2       25.96       41.98      5.67 o 
  33   5   2        0.81        6.88      6.68 o 
 -36   6   2       13.88       29.10      6.67 o 
 -34   6   2        8.28        6.93      6.48 o 
 -32   6   2        3.05       11.49      3.66 o 
 -30   6   2       12.49        9.40      4.21 o 
 -28   6   2       12.49       14.77      4.24 o 
 -26   6   2       85.10       71.50      8.16 o 
 -24   6   2      174.62      130.17      7.26 o 
 -22   6   2        0.86       -0.74      3.04 o 
 -20   6   2     2629.84     2451.05     36.43 o 
 -18   6   2     2095.63     1891.32     27.19 o 
 -16   6   2     4226.16     3750.85     46.26 o 
 -14   6   2      239.97      226.80      5.75 o 
 -12   6   2      374.37      373.62      6.51 o 
 -10   6   2      132.35      154.16      4.84 o 
  -8   6   2      697.04      734.22      8.35 o 
  -6   6   2        3.85        2.94      1.42 o 
  -4   6   2     3121.48     3089.15     22.39 o 
  -2   6   2        2.21        1.14      1.19 o 
   0   6   2      190.19      178.31      3.51 o 
   2   6   2     1313.20     1382.03     12.13 o 
   4   6   2       10.70       16.26      1.82 o 
   6   6   2     1403.54     1389.78     14.53 o 
   8   6   2      423.19      456.11      6.90 o 
  10   6   2        7.14       10.75      2.11 o 
  12   6   2       48.38       61.38      3.89 o 
  14   6   2     2613.33     2331.54     32.12 o 
  16   6   2     1456.04     1320.78     23.17 o 
  18   6   2     1809.61     1647.73     27.39 o 
  20   6   2       20.46       18.43      6.23 o 
  22   6   2      227.37      179.61      8.79 o 
  24   6   2      157.26      207.05     10.07 o 
  26   6   2        1.12       -3.73      3.73 o 
  28   6   2       40.50       38.18      4.85 o 
  30   6   2       46.79       61.03      8.54 o 
  32   6   2       12.76       19.11      6.67 o 
 -33   7   2        3.88        9.33      6.07 o 
 -31   7   2       27.42       18.34      6.07 o 
 -29   7   2        0.42        1.07      3.71 o 
 -27   7   2      118.34      108.91      7.61 o 
 -25   7   2      176.16      189.82      9.52 o 
 -23   7   2        0.85        4.92      3.55 o 
 -21   7   2       96.23      118.76      6.93 o 
 -19   7   2     2019.08     1945.95     29.05 o 
 -17   7   2        2.00       -0.68      3.27 o 
 -15   7   2      257.15      291.20      8.69 o 
 -13   7   2      512.04      454.24      9.00 o 
 -11   7   2       50.02       72.37      4.54 o 
  -9   7   2     2187.63     1818.00     18.43 o 
  -7   7   2      812.88      827.53     10.04 o 
  -5   7   2     1021.48      821.72     10.49 o 
  -3   7   2      111.96      105.90      4.04 o 
  -1   7   2        2.52        0.42      1.86 o 
   1   7   2       32.67       59.08      3.24 o 
   3   7   2     2481.19     2162.05     21.92 o 
   5   7   2      926.91      874.11     11.10 o 
   7   7   2     1621.09     1396.58     16.38 o 
   9   7   2       36.96       37.40      3.44 o 
  11   7   2      235.29      202.30      6.59 o 
  13   7   2       10.10        0.81      3.15 o 
  15   7   2        1.96       -1.69      3.25 o 
  17   7   2      269.36      281.56     10.09 o 
  19   7   2       76.03       64.08      6.18 o 
  21   7   2        0.00       12.15      4.49 o 
  23   7   2        9.04       13.05      4.31 o 
  25   7   2        0.74        1.40      4.07 o 
  27   7   2        2.33        3.48      4.56 o 
  29   7   2       96.18      146.71     17.28 o 
  31   7   2      376.40      367.03     44.04 o 
 -30   8   2      412.91      411.91     16.49 o 
 -28   8   2      685.39      669.49     19.04 o 
 -26   8   2      775.50      764.39     18.16 o 
 -24   8   2       79.10       71.13      6.85 o 
 -22   8   2       23.01       20.03      4.77 o 
 -20   8   2       41.95       41.47      5.07 o 
 -18   8   2       91.95       95.56      6.70 o 
 -16   8   2       10.67       10.34      3.69 o 
 -14   8   2       50.56       68.81      5.19 o 
 -12   8   2       60.67       47.23      4.72 o 
 -10   8   2       94.08       80.34      4.97 o 
  -8   8   2       51.22       47.35      3.98 o 
  -6   8   2      699.71      531.35     10.23 o 
  -4   8   2      250.43      224.80      7.45 o 
  -2   8   2     1713.23     1434.33     23.29 o 
   0   8   2     1988.20     1623.32     25.87 o 
   2   8   2       33.52       69.12     19.11 o 
   4   8   2     2070.43     1747.29     21.04 o 
   6   8   2        1.10        8.90      3.09 o 
   8   8   2      144.87      129.84      6.80 o 
  10   8   2      326.83      318.18      9.47 o 
  12   8   2       47.58       42.93      4.70 o 
  14   8   2      172.35      148.25      7.85 o 
  16   8   2      461.63      461.29     13.79 o 
  18   8   2       33.99       41.41      6.02 o 
  20   8   2      132.10      128.65      8.41 o 
  22   8   2      123.71      125.47      8.77 o 
  24   8   2      370.62      388.11     13.14 o 
  26   8   2        1.90        1.96      6.36 o 
  28   8   2      161.58      153.61     12.34 o 
 -29   9   2        1.30        7.21      8.05 o 
 -27   9   2      163.26      159.19     12.97 o 
 -25   9   2      300.13      343.13     13.66 o 
 -23   9   2        0.16        5.87      4.71 o 
 -21   9   2      573.46      573.58     16.51 o 
 -19   9   2        4.21       -0.12      4.16 o 
 -17   9   2        0.24        3.54      3.92 o 
 -15   9   2        2.24        2.52      3.52 o 
 -13   9   2        5.29        0.31      3.52 o 
 -11   9   2      149.25      130.05      7.66 o 
  -9   9   2        6.93        6.80      3.62 o 
  -7   9   2       79.33      118.97      7.14 o 
  -5   9   2       59.44       58.55      5.18 o 
  -3   9   2      318.66      365.47     12.26 o 
  -1   9   2        8.34       19.45      4.27 o 
   1   9   2      193.15      209.23      8.90 o 
   3   9   2      370.52      418.93     20.13 o 
   5   9   2       30.27       32.93      5.96 o 
   7   9   2       58.62       72.04     11.06 o 
   9   9   2      828.68      798.05     15.74 o 
  11   9   2      159.06      194.13     10.28 o 
  13   9   2      123.68      117.86      7.35 o 
  15   9   2      170.67      184.87      9.38 o 
  17   9   2        4.42        6.04      4.85 o 
  19   9   2        0.02        1.44      5.06 o 
  21   9   2        3.05        2.94      5.30 o 
  23   9   2        0.35       15.63      7.63 o 
  25   9   2      161.06      154.14     12.48 o 
 -24  10   2      736.24      782.27     25.06 o 
 -22  10   2       78.46       68.53      8.91 o 
 -20  10   2      376.62      360.92     15.76 o 
 -18  10   2        6.77        7.51      4.76 o 
 -16  10   2      119.56      131.15      8.46 o 
 -14  10   2       69.68       79.00      7.07 o 
 -12  10   2       14.20        3.06      5.33 o 
 -10  10   2      115.65      139.49      9.45 o 
  -8  10   2        0.06       -0.28      5.59 o 
  -6  10   2      259.88      299.51     12.04 o 
  -4  10   2      495.73      499.15     12.95 o 
  -2  10   2       67.28       72.98      6.78 o 
   0  10   2      208.76      184.57      8.90 o 
   2  10   2        7.73        4.32      4.16 o 
   4  10   2      110.19      151.96      9.32 o 
   6  10   2      219.96      225.19     10.86 o 
   8  10   2        1.58        4.52      8.48 o 
  10  10   2      214.40      232.59     13.16 o 
  12  10   2      478.90      497.92     16.86 o 
  14  10   2       15.52       21.93      5.39 o 
  16  10   2      159.71      167.97     10.54 o 
  18  10   2       59.74       64.04      6.99 o 
  20  10   2        0.23       -5.39      5.39 o 
  22  10   2      112.31      122.02     11.98 o 
 -19  11   2        0.81       10.40      6.40 o 
 -17  11   2      156.85      140.00     11.58 o 
 -15  11   2      147.89      138.00     11.16 o 
 -13  11   2     2661.76     2940.55     56.70 o 
 -11  11   2       67.74       61.31      9.33 o 
  -9  11   2      961.74      990.65     26.71 o 
  -7  11   2      216.48      220.73     13.75 o 
  -5  11   2       74.71       75.87      7.95 o 
  -3  11   2        0.00        0.99      4.77 o 
  -1  11   2       69.19       57.19      6.18 o 
   1  11   2        6.96        5.87      4.92 o 
   3  11   2      290.64      330.60     13.72 o 
   5  11   2       72.40       72.95      9.23 o 
   7  11   2      665.77      665.97     24.16 o 
   9  11   2       71.37       99.25     11.18 o 
  11  11   2     1495.34     1664.18     39.71 o 
  13  11   2      109.73       83.51      9.45 o 
  15  11   2       47.98       40.99      7.95 o 
  17  11   2        4.03       10.70      7.38 o 
 -12  12   2        3.83        6.06      7.27 o 
 -10  12   2      429.43      449.14     18.80 o 
  -8  12   2        0.34       -1.41      6.69 o 
  -6  12   2      582.44      611.20     20.56 o 
  -4  12   2      271.42      282.41     13.72 o 
  -2  12   2      906.43      975.49     24.95 o 
   0  12   2     1712.26     1845.35     31.15 o 
   2  12   2        6.57       12.27      7.01 o 
   4  12   2      356.42      356.86     16.87 o 
   6  12   2       96.15       75.81     13.02 o 
   8  12   2      162.73      168.42     15.56 o 
  10  12   2       60.38       44.30     11.13 o 
 -39   1   3        4.95       -2.94     17.62 o 
 -37   1   3      407.62      411.07     41.11 o 
 -35   1   3        8.77       29.36     17.62 o 
 -33   1   3       36.07       38.17     12.46 o 
 -31   1   3       20.31       23.49      7.78 o 
 -29   1   3      200.90      185.39     14.46 o 
 -27   1   3       40.65       53.83      8.48 o 
 -25   1   3      758.33      705.04     17.35 o 
 -23   1   3     1674.58     1559.07     22.73 o 
 -21   1   3       38.73       60.16      2.59 o 
 -19   1   3      350.63      355.96      5.93 o 
 -17   1   3      914.39     1032.38     10.08 o 
 -15   1   3        0.45        7.04      0.92 o 
 -13   1   3      129.18      108.09      1.89 o 
 -11   1   3     2058.81     2068.30     14.64 o 
  -9   1   3     1413.86     1542.13     12.01 o 
  -7   1   3      468.50      505.54      4.47 o 
  -5   1   3     6275.23     6049.27     40.88 o 
  -3   1   3     5683.18     5447.21     43.73 o 
  -1   1   3     7223.58     6989.38     67.88 o 
   1   1   3     4109.65     3977.71     30.60 o 
   3   1   3     7739.12     7909.34     59.60 o 
   5   1   3     9118.67    10170.12    126.36 o 
   7   1   3      524.45      718.92      8.54 o 
   9   1   3        5.90        0.76      0.81 o 
  11   1   3      510.18      633.63      8.25 o 
  13   1   3      142.28      189.98      3.54 o 
  15   1   3       61.89       57.96      2.01 o 
  17   1   3     2153.52     2231.60     22.80 o 
  19   1   3       13.43       10.28      2.53 o 
  21   1   3     3133.94     2915.11     39.66 o 
  23   1   3       68.00       85.97      5.44 o 
  25   1   3       83.60       78.60      4.99 o 
  27   1   3       92.71      100.23      5.91 o 
  29   1   3      117.07      113.66      9.41 o 
  31   1   3       74.34       60.80      4.76 o 
  33   1   3      427.77      467.21     10.80 o 
  35   1   3      237.47      234.38     20.19 o 
 -40   2   3       34.62       82.21     23.49 o 
 -38   2   3      645.35      710.90     32.30 o 
 -36   2   3      126.79      141.78     10.90 o 
 -34   2   3     1136.68     1202.58     37.35 o 
 -32   2   3      371.69      341.02     10.88 o 
 -30   2   3       12.49       22.30      3.94 o 
 -28   2   3      794.19      761.03     13.44 o 
 -26   2   3      719.65      696.14      9.43 o 
 -24   2   3     1582.04     1448.94     12.70 o 
 -22   2   3     3815.65     3906.06     30.92 o 
 -20   2   3      536.93      486.25      5.16 o 
 -18   2   3     1698.05     1594.99     13.62 o 
 -16   2   3      242.64      346.67      4.05 o 
 -14   2   3      323.95      335.85      3.50 o 
 -12   2   3     2500.69     2976.54     21.04 o 
 -10   2   3      223.15      191.00      2.55 o 
  -8   2   3     9635.03     9507.42     62.30 o 
  -6   2   3      298.87      298.91      3.31 o 
  -4   2   3      170.78      274.77      2.98 o 
  -2   2   3    11819.65    11820.31     70.96 o 
   0   2   3       85.22      128.44      2.16 o 
   2   2   3       12.86       18.93      1.22 o 
   4   2   3      155.55      192.75      3.00 o 
   6   2   3     1445.75     1466.54     13.44 o 
   8   2   3     2841.24     3281.41     36.64 o 
  10   2   3        0.20        4.97      1.10 o 
  12   2   3     2739.51     2892.27     29.14 o 
  14   2   3       17.52       27.53      1.68 o 
  16   2   3      559.73      448.10      8.91 o 
  18   2   3      215.16      246.37      5.92 o 
  20   2   3       56.16       99.53      5.60 o 
  22   2   3      211.86      166.08      6.40 o 
  24   2   3       10.34       12.90      2.99 o 
  26   2   3      137.44      151.44      6.83 o 
  28   2   3      680.39      688.28     20.17 o 
  30   2   3      223.78      204.46     11.34 o 
  32   2   3      155.43      177.94      8.63 o 
  34   2   3      835.61      914.37     22.56 o 
  36   2   3        0.67       21.73      8.10 o 
 -39   3   3        0.83       26.43     20.55 o 
 -37   3   3      175.10      161.10     11.67 o 
 -35   3   3      708.01      719.69     20.25 o 
 -33   3   3       27.58       34.38      4.18 o 
 -31   3   3      217.10      204.52      7.56 o 
 -29   3   3        1.24        4.80      4.80 o 
 -27   3   3      186.05      172.44      7.00 o 
 -25   3   3      216.71      235.28      6.23 o 
 -23   3   3     2694.60     2381.82     26.97 o 
 -21   3   3     6085.17     6030.67     47.04 o 
 -19   3   3      470.49      422.60      5.10 o 
 -17   3   3     1691.03     1587.14     12.22 o 
 -15   3   3      463.08      605.70      5.82 o 
 -13   3   3     5466.68     5798.50     39.59 o 
 -11   3   3     1093.32     1263.85     10.44 o 
  -9   3   3    18970.29    19896.40    132.81 o 
  -7   3   3      139.84      106.55      2.01 o 
  -5   3   3     1186.69     1208.44      8.68 o 
  -3   3   3    14673.11    15033.58     87.52 o 
  -1   3   3    12028.64    12798.73     74.68 o 
   1   3   3     4055.87     4037.63     26.69 o 
   3   3   3      266.86      327.08      3.60 o 
   5   3   3       85.61       39.44      1.64 o 
   7   3   3       84.96      106.97      2.87 o 
   9   3   3     5699.12     6249.13     49.28 o 
  11   3   3     1015.43     1106.02     11.68 o 
  13   3   3      940.97      942.30     12.33 o 
  15   3   3       12.96       17.98      2.13 o 
  17   3   3        0.52        4.60      2.26 o 
  19   3   3      487.41      421.38      9.47 o 
  21   3   3      482.25      477.77     10.71 o 
  23   3   3      122.01      109.00      6.25 o 
  25   3   3       70.02       85.22      5.65 o 
  27   3   3      273.72      284.15     15.04 o 
  29   3   3      297.48      301.94     14.04 o 
  31   3   3      552.58      559.78     20.95 o 
  33   3   3      489.97      585.95     17.62 o 
  35   3   3        2.18       15.72      5.96 o 
 -38   4   3       57.55       52.85     26.43 o 
 -36   4   3       82.55       72.51      5.85 o 
 -34   4   3      240.24      262.79      8.44 o 
 -32   4   3       67.86       67.50      5.88 o 
 -30   4   3      230.87      195.10     10.11 o 
 -28   4   3      347.16      386.51      9.36 o 
 -26   4   3       82.21       55.23      6.20 o 
 -24   4   3      145.89       97.87      6.33 o 
 -22   4   3      428.29      404.64     12.12 o 
 -20   4   3       19.56       49.56      2.95 o 
 -18   4   3      268.22      209.71      4.63 o 
 -16   4   3      273.84      283.25      4.62 o 
 -14   4   3     2581.48     2338.32     19.88 o 
 -12   4   3      139.27      120.60      2.79 o 
 -10   4   3      227.69      300.33      4.14 o 
  -8   4   3        2.01        7.30      0.84 o 
  -6   4   3     1395.79     1603.72     11.30 o 
  -4   4   3      835.67      988.52      7.30 o 
  -2   4   3      831.31      899.17      6.83 o 
   0   4   3      126.18      133.68      2.69 o 
   2   4   3     6160.86     6198.29     38.59 o 
   4   4   3      446.48      477.18      4.81 o 
   6   4   3      225.36      291.97      4.04 o 
   8   4   3      205.69      171.59      3.57 o 
  10   4   3       88.16       57.60      2.58 o 
  12   4   3      427.03      467.34      9.44 o 
  14   4   3      349.24      293.70      7.22 o 
  16   4   3     3797.17     3790.42     44.54 o 
  18   4   3      669.28      511.70     11.95 o 
  20   4   3     1167.08     1215.34     24.11 o 
  22   4   3      517.30      429.22     18.82 o 
  24   4   3      462.59      490.12     12.55 o 
  26   4   3        5.45       14.35      4.27 o 
  28   4   3      142.93      155.09      9.85 o 
  30   4   3      131.75      145.93      8.04 o 
  32   4   3      122.16      129.08      9.79 o 
  34   4   3       19.80       28.18      6.51 o 
 -37   5   3      182.27      181.47     15.76 o 
 -35   5   3       21.79       33.80      4.55 o 
 -33   5   3      611.87      639.32     17.40 o 
 -31   5   3       42.68       41.49      4.78 o 
 -29   5   3        3.96        9.49      2.99 o 
 -27   5   3       87.49       71.01      5.02 o 
 -25   5   3      149.03      145.27      6.36 o 
 -23   5   3      206.15      176.16      6.71 o 
 -21   5   3      686.54      550.87     10.40 o 
 -19   5   3      489.24      399.44      7.85 o 
 -17   5   3      448.08      419.26      7.59 o 
 -15   5   3      154.07      171.26      5.32 o 
 -13   5   3     4625.19     4445.26     44.37 o 
 -11   5   3      569.28      557.63      7.21 o 
  -9   5   3     2144.93     2160.35     18.36 o 
  -7   5   3      467.47      568.50      5.68 o 
  -5   5   3      944.94      993.22      8.16 o 
  -3   5   3       58.89       41.17      1.97 o 
  -1   5   3      403.49      386.85      4.66 o 
   1   5   3     4683.84     4713.55     31.14 o 
   3   5   3      566.22      518.17      5.57 o 
   5   5   3      391.83      380.81      4.85 o 
   7   5   3     1455.52     1405.67     12.48 o 
   9   5   3       43.49       40.91      2.76 o 
  11   5   3       26.97       20.95      2.86 o 
  13   5   3      352.56      303.54      8.72 o 
  15   5   3      295.09      222.39      7.30 o 
  17   5   3      403.79      340.80     11.41 o 
  19   5   3      192.78      210.04      8.22 o 
  21   5   3     2468.56     2305.44     41.58 o 
  23   5   3       10.60       11.48      3.89 o 
  25   5   3       58.67       50.00      5.81 o 
  27   5   3        7.65        7.26      4.45 o 
  29   5   3       71.07       77.53      6.81 o 
  31   5   3      317.40      339.99     15.54 o 
  33   5   3       14.75       10.88      5.96 o 
 -36   6   3      389.01      390.10     19.01 o 
 -34   6   3      191.62      198.48     12.51 o 
 -32   6   3        6.99        7.28      3.58 o 
 -30   6   3       89.61      102.64      7.66 o 
 -28   6   3       34.03       40.28      4.63 o 
 -26   6   3       25.98       19.81      4.10 o 
 -24   6   3        0.25        2.83      3.06 o 
 -22   6   3       91.74       84.92      5.64 o 
 -20   6   3      128.99      107.23      5.98 o 
 -18   6   3      421.52      419.36     12.21 o 
 -16   6   3      256.65      236.92      7.60 o 
 -14   6   3     7207.92     6563.38     61.00 o 
 -12   6   3     1188.53     1196.66     15.01 o 
 -10   6   3     1687.71     1479.94     16.23 o 
  -8   6   3     2209.79     1998.12     19.73 o 
  -6   6   3      130.07       99.09      3.22 o 
  -4   6   3       66.71       66.96      2.37 o 
  -2   6   3       14.77       21.39      1.55 o 
   0   6   3     1376.89     1269.33     10.75 o 
   2   6   3       30.75       25.92      2.04 o 
   4   6   3       45.94       40.04      2.44 o 
   6   6   3     3336.40     3085.83     26.71 o 
   8   6   3     5710.76     5280.39     48.75 o 
  10   6   3      146.14      159.48      5.64 o 
  12   6   3     4690.38     4280.37     47.07 o 
  14   6   3       19.27       21.44      4.16 o 
  16   6   3       29.49       38.72      4.85 o 
  18   6   3       25.15       18.01      4.38 o 
  20   6   3      364.41      330.82     11.67 o 
  22   6   3      245.47      261.76      9.84 o 
  24   6   3      184.96      188.28      8.99 o 
  26   6   3        2.19        5.66      4.72 o 
  28   6   3      447.07      486.76     14.85 o 
  30   6   3      181.66      157.13     12.36 o 
 -33   7   3      150.86      180.37     11.39 o 
 -31   7   3      457.89      442.18     13.00 o 
 -29   7   3       91.17       90.88      6.64 o 
 -27   7   3      329.05      337.48     11.32 o 
 -25   7   3        4.39        6.99      3.87 o 
 -23   7   3      516.98      489.09     17.25 o 
 -21   7   3       52.91       59.25      5.52 o 
 -19   7   3     1162.58     1034.34     19.85 o 
 -17   7   3      354.42      389.17      9.85 o 
 -15   7   3      379.00      368.91      9.80 o 
 -13   7   3      162.88      106.06      4.82 o 
 -11   7   3     1118.76     1144.58     14.49 o 
  -9   7   3      282.55      197.93      5.57 o 
  -7   7   3     2366.07     2503.29     25.44 o 
  -5   7   3     2859.29     2606.56     27.62 o 
  -3   7   3      199.95      240.75      7.17 o 
  -1   7   3     3508.25     3015.10     29.66 o 
   1   7   3      484.50      485.97      8.73 o 
   3   7   3       55.00       39.77      2.91 o 
   5   7   3     1395.29     1301.71     14.89 o 
   7   7   3      244.81      220.02      5.67 o 
   9   7   3      295.33      254.73      6.67 o 
  11   7   3       24.87       41.98      5.78 o 
  13   7   3      744.68      689.75     18.17 o 
  15   7   3      157.87      144.77     11.38 o 
  17   7   3        7.03        4.09      3.97 o 
  19   7   3      523.77      519.57     19.26 o 
  21   7   3      485.03      481.27     13.68 o 
  23   7   3       12.26       11.74      4.71 o 
  25   7   3        8.42       12.26      5.03 o 
  27   7   3      286.05      268.49     16.15 o 
  29   7   3      188.91      206.79     19.77 o 
 -32   8   3        0.74       -1.80      5.98 o 
 -30   8   3       13.01        8.81      6.30 o 
 -28   8   3        1.85       -4.44      4.44 o 
 -26   8   3      129.49      116.47      8.41 o 
 -24   8   3      171.75      177.58      9.94 o 
 -22   8   3       86.73       76.17      6.13 o 
 -20   8   3      294.96      271.48     10.18 o 
 -18   8   3      436.93      372.04     11.54 o 
 -16   8   3      332.03      319.44     13.73 o 
 -14   8   3     1199.23     1059.95     17.56 o 
 -12   8   3        5.83        8.28      2.85 o 
 -10   8   3      104.97      117.77      6.17 o 
  -8   8   3      593.86      586.68      9.54 o 
  -6   8   3     6387.43     6369.13     61.68 o 
  -4   8   3     1130.94     1078.44     16.51 o 
  -2   8   3      219.88      299.05     18.54 o 
   0   8   3        0.02        1.68      3.02 o 
   2   8   3       53.64       71.27      6.59 o 
   4   8   3     1630.71     1460.03     20.80 o 
   6   8   3       87.28       84.94      4.38 o 
   8   8   3      366.27      325.78      8.77 o 
  10   8   3       24.12       23.88      4.08 o 
  12   8   3       46.80       29.17      4.53 o 
  14   8   3       14.62       31.30      4.91 o 
  16   8   3      583.24      502.21     14.45 o 
  18   8   3       10.72       10.59      5.52 o 
  20   8   3      199.90      201.20     10.71 o 
  22   8   3       23.57       21.33      5.47 o 
  24   8   3      134.40      142.83     11.38 o 
  26   8   3      271.59      265.61     23.73 o 
 -29   9   3      260.86      244.47     21.61 o 
 -27   9   3       53.27       63.65      8.62 o 
 -25   9   3        2.54        6.13      5.40 o 
 -23   9   3       35.14       26.56      6.33 o 
 -21   9   3      988.84     1001.49     22.33 o 
 -19   9   3      323.74      324.61     13.13 o 
 -17   9   3      463.96      520.52     14.34 o 
 -15   9   3       62.50       60.96      5.40 o 
 -13   9   3      143.80      153.41      7.82 o 
 -11   9   3       49.31       60.95      6.02 o 
  -9   9   3        0.17        0.80      3.89 o 
  -7   9   3       84.82       85.40      5.02 o 
  -5   9   3       78.69       84.29      5.89 o 
  -3   9   3      395.49      377.92     10.65 o 
  -1   9   3       27.15       23.90      4.38 o 
   1   9   3      728.78      764.87     15.82 o 
   3   9   3      249.70      256.91      9.03 o 
   5   9   3      565.62      570.35     13.20 o 
   7   9   3       35.15       65.37      8.61 o 
   9   9   3     1389.87     1465.56     25.02 o 
  11   9   3       72.30       96.26      6.74 o 
  13   9   3       89.00      104.63     11.66 o 
  15   9   3       64.17       75.11      6.95 o 
  17   9   3       66.04       52.83      8.53 o 
  19   9   3      428.79      439.92     14.72 o 
  21   9   3       27.38       17.80      5.70 o 
  23   9   3       85.58       71.84     10.01 o 
 -26  10   3       35.31       14.68      9.77 o 
 -24  10   3      138.83      126.30     11.54 o 
 -22  10   3       19.37       19.36      6.28 o 
 -20  10   3       67.60       61.76      8.40 o 
 -18  10   3       80.42       88.24      7.23 o 
 -16  10   3        1.41       -2.11      4.64 o 
 -14  10   3      162.01      170.83      9.86 o 
 -12  10   3       93.24       79.01      8.33 o 
 -10  10   3       18.12       15.66      6.49 o 
  -8  10   3      666.41      669.70     16.95 o 
  -6  10   3       58.60       67.58      7.27 o 
  -4  10   3      849.40      812.61     17.16 o 
  -2  10   3      114.83      108.44      8.75 o 
   0  10   3        0.02        7.54      4.16 o 
   2  10   3      650.90      681.42     15.54 o 
   4  10   3      425.39      406.61     13.65 o 
   6  10   3      208.44      248.10     21.61 o 
   8  10   3      671.20      694.69     22.49 o 
  10  10   3        0.87        6.72      5.54 o 
  12  10   3       84.78       85.91      8.77 o 
  14  10   3      254.61      297.03     14.36 o 
  16  10   3        4.38        7.47      5.40 o 
  18  10   3        0.74        9.33      5.40 o 
  20  10   3      377.95      401.15     18.68 o 
 -21  11   3      202.65      175.25     12.64 o 
 -19  11   3        6.72        5.79      6.18 o 
 -17  11   3      334.49      370.15     22.88 o 
 -15  11   3       78.84       72.82      9.16 o 
 -13  11   3      153.57      174.01     13.41 o 
 -11  11   3      142.93      158.02     12.68 o 
  -9  11   3      231.69      262.64     14.89 o 
  -7  11   3     1308.46     1378.73     28.35 o 
  -5  11   3       24.15       17.36      5.68 o 
  -3  11   3       96.37      106.56      7.85 o 
  -1  11   3      348.18      356.00     12.10 o 
   1  11   3     1247.84     1334.73     24.54 o 
   3  11   3      114.87      152.68      9.87 o 
   5  11   3      338.03      360.54     18.49 o 
   7  11   3        0.72        3.61      7.78 o 
   9  11   3        1.45       25.32      8.45 o 
  11  11   3       60.03       79.06     11.87 o 
  13  11   3      216.63      226.77     16.07 o 
  15  11   3      267.84      325.77     16.35 o 
 -12  12   3       62.94       78.64     10.42 o 
 -10  12   3       43.90       37.77      8.11 o 
  -8  12   3       87.11       83.83      9.84 o 
  -6  12   3       18.13       18.35      7.34 o 
  -4  12   3      344.42      365.60     14.91 o 
  -2  12   3      404.66      439.99     13.51 o 
   0  12   3      539.66      607.83     17.88 o 
   2  12   3      908.69      986.42     23.52 o 
   4  12   3       65.56       72.54     15.02 o 
   6  12   3      341.21      363.27     20.25 o 
   8  12   3        0.65        7.27      6.94 o 
 -34   0   4      121.10      125.73     16.22 o 
 -32   0   4       19.34       11.74      8.30 o 
 -30   0   4      310.68      261.32     29.36 o 
 -28   0   4       80.95       88.09     17.62 o 
 -26   0   4     8452.09     8145.09    276.01 o 
 -24   0   4      758.92      670.34     39.64 o 
 -22   0   4     4335.37     4310.38    146.81 o 
 -20   0   4     2183.77     2003.31     27.80 o 
 -18   0   4     1321.34     1340.26     18.01 o 
 -16   0   4     3027.45     2821.87     35.64 o 
 -14   0   4     2313.52     2164.01     25.60 o 
 -12   0   4      532.34      580.75      7.69 o 
 -10   0   4     1711.46     1702.66     20.48 o 
  -8   0   4      160.27      169.36      3.70 o 
  -6   0   4    29045.71    28896.27    300.55 o 
  -4   0   4    70339.64    69401.31    719.58 o 
  -2   0   4   302167.50   268473.69   4533.86 o 
   0   0   4    10242.00    10810.87    120.87 o 
   2   0   4     4122.15     3766.49     39.16 o 
   4   0   4      631.91      558.79     12.71 o 
   6   0   4     2204.63     2504.61     28.72 o 
   8   0   4    10892.72    12470.58    222.91 o 
  10   0   4     6344.84     6917.74    110.50 o 
  12   0   4     4923.85     5906.74     97.71 o 
  14   0   4      486.73      535.49      9.31 o 
  16   0   4       59.14       32.99      3.09 o 
  18   0   4      911.37      879.47     19.04 o 
  20   0   4      740.30      594.41     17.72 o 
  22   0   4        2.36       -1.17      5.95 o 
  24   0   4        7.68        3.88      4.64 o 
  26   0   4      395.76      433.38     15.40 o 
  28   0   4        8.48        6.06      9.04 o 
  30   0   4      191.39      194.95     19.80 o 
  32   0   4      448.49      433.07     22.50 o 
  34   0   4        7.26       15.27      8.10 o 
 -37   1   4        3.79       -2.94     14.68 o 
 -35   1   4      629.05      690.01     49.92 o 
 -33   1   4      387.91      385.18     23.81 o 
 -31   1   4       37.61       23.49      8.30 o 
 -29   1   4      128.76       81.83      9.89 o 
 -27   1   4     1594.74     1477.02     37.69 o 
 -25   1   4     1950.13     1906.37     25.53 o 
 -23   1   4      100.46      108.62      2.53 o 
 -21   1   4     6266.72     5971.23     47.85 o 
 -19   1   4      704.85      538.65      6.21 o 
 -17   1   4      318.76      302.89      3.36 o 
 -15   1   4      272.12      382.58      4.11 o 
 -13   1   4       94.63      117.97      1.78 o 
 -11   1   4     2850.50     2764.25     20.72 o 
  -9   1   4    12699.13    12662.23     92.67 o 
  -7   1   4      707.51      676.36      6.17 o 
  -5   1   4    10919.36    11583.37     89.85 o 
  -3   1   4    11524.89    11525.34     91.50 o 
  -1   1   4     2149.99     2099.01     15.59 o 
   1   1   4      664.99      540.41      5.40 o 
   3   1   4     1121.26     1354.03     14.95 o 
   5   1   4    12215.97    13612.73    125.97 o 
   7   1   4     1480.68     1685.15     22.49 o 
   9   1   4     2609.01     3047.85     44.83 o 
  11   1   4        4.66       25.12      1.62 o 
  13   1   4        0.13        1.65      1.44 o 
  15   1   4      283.10      291.98      6.62 o 
  17   1   4     4020.63     4624.43    114.18 o 
  19   1   4        0.05        3.60      2.71 o 
  21   1   4      176.58      173.30      6.83 o 
  23   1   4      236.48      263.42      9.41 o 
  25   1   4       56.61       56.15      4.71 o 
  27   1   4      605.39      639.31     14.01 o 
  29   1   4      191.08      203.13      8.01 o 
  31   1   4       24.48       33.59      4.47 o 
  33   1   4      335.37      393.43     19.07 o 
  35   1   4        1.43        8.45      6.68 o 
 -40   2   4        0.19       -4.40      5.57 o 
 -38   2   4        4.96       17.62     14.68 o 
 -36   2   4       21.81       21.53      8.81 o 
 -34   2   4      149.98      144.71     10.90 o 
 -32   2   4      360.21      354.44     14.05 o 
 -30   2   4      358.78      333.42      9.95 o 
 -28   2   4       38.15       33.01      3.30 o 
 -26   2   4      318.25      332.90      5.85 o 
 -24   2   4      982.22      915.56      8.95 o 
 -22   2   4     1811.84     1833.74     14.66 o 
 -20   2   4      244.32      277.44      3.77 o 
 -18   2   4     4940.66     4838.06     34.28 o 
 -16   2   4     7056.30     7731.55     51.07 o 
 -14   2   4     2494.07     2771.79     18.73 o 
 -12   2   4    16745.38    17705.37    119.03 o 
 -10   2   4     9007.40     9162.47     65.72 o 
  -8   2   4      667.68      560.97      5.41 o 
  -6   2   4     3806.91     3842.91     25.68 o 
  -4   2   4     5549.74     5579.95     36.70 o 
  -2   2   4      447.65      454.22      4.05 o 
   0   2   4       38.05       53.58      1.61 o 
   2   2   4      122.45      109.63      2.58 o 
   4   2   4     2938.56     3236.07     23.87 o 
   6   2   4      716.90      883.79     11.23 o 
   8   2   4     6170.83     6812.77     70.98 o 
  10   2   4     3228.51     3784.29     42.05 o 
  12   2   4       42.95       68.93      2.61 o 
  14   2   4       16.51       23.10      1.93 o 
  16   2   4        4.89       11.32      2.17 o 
  18   2   4      957.89      885.66     15.78 o 
  20   2   4      220.76      187.58      7.07 o 
  22   2   4       74.28       79.69      5.49 o 
  24   2   4      224.44      229.09      8.22 o 
  26   2   4      281.02      281.42      9.13 o 
  28   2   4        0.42       -2.55      3.78 o 
  30   2   4      133.52      160.90      8.28 o 
  32   2   4        4.04        9.46      4.27 o 
  34   2   4       11.10       24.30      5.87 o 
 -39   3   4        4.17       29.36     16.15 o 
 -37   3   4      204.24      199.93     14.60 o 
 -35   3   4        5.84        1.68      4.04 o 
 -33   3   4        2.85        8.64      3.30 o 
 -31   3   4       11.21       14.31      2.83 o 
 -29   3   4      165.67      131.90      5.08 o 
 -27   3   4        1.05        5.48      2.64 o 
 -25   3   4       80.92       38.91      2.72 o 
 -23   3   4     1155.91     1178.20     14.90 o 
 -21   3   4      118.83      114.98      3.57 o 
 -19   3   4     1856.01     2055.31     16.86 o 
 -17   3   4      544.32      529.69      5.49 o 
 -15   3   4      404.12      430.86      5.01 o 
 -13   3   4       99.01      155.64      2.83 o 
 -11   3   4     5559.33     5817.61     40.67 o 
  -9   3   4       97.25       92.03      2.19 o 
  -7   3   4      657.48      531.91      5.03 o 
  -5   3   4       28.84       32.22      1.36 o 
  -3   3   4     8073.24     8557.14     51.02 o 
  -1   3   4     2243.12     2563.07     16.35 o 
   1   3   4     4670.12     4878.25     31.34 o 
   3   3   4     1790.43     1870.67     13.44 o 
   5   3   4      158.19      150.34      2.90 o 
   7   3   4     1137.86     1319.66     12.42 o 
   9   3   4      134.18      145.15      3.65 o 
  11   3   4       78.27       77.60      3.17 o 
  13   3   4       10.44        1.96      2.17 o 
  15   3   4      921.78      886.95     13.30 o 
  17   3   4      311.57      328.40      8.74 o 
  19   3   4      556.57      474.88     16.85 o 
  21   3   4        0.37       -0.68      3.30 o 
  23   3   4        2.35        3.91      2.85 o 
  25   3   4      186.10      199.51      8.09 o 
  27   3   4       19.26       15.01      4.27 o 
  29   3   4       12.27        8.81      4.99 o 
  31   3   4        1.27        4.89      4.27 o 
  33   3   4        9.67        6.46      5.87 o 
 -38   4   4      186.75      184.53     33.77 o 
 -36   4   4      175.68      181.40      9.14 o 
 -34   4   4      104.48      105.19      8.57 o 
 -32   4   4        6.28        8.07      3.11 o 
 -30   4   4      104.29      117.71      5.98 o 
 -28   4   4       26.94       36.19      6.57 o 
 -26   4   4       22.41       35.34      3.79 o 
 -24   4   4     2555.04     2286.58     25.98 o 
 -22   4   4     1140.62      989.56     17.90 o 
 -20   4   4     2509.53     2172.54     24.03 o 
 -18   4   4      823.33      813.74     11.00 o 
 -16   4   4        1.63       10.81      1.56 o 
 -14   4   4       13.98       21.95      2.06 o 
 -12   4   4     6234.30     6735.36     53.22 o 
 -10   4   4     7496.21     7298.87     49.62 o 
  -8   4   4     1351.44     1470.18     11.29 o 
  -6   4   4      898.33      809.74      6.83 o 
  -4   4   4      732.53      825.73      6.98 o 
  -2   4   4      626.47      782.22      6.52 o 
   0   4   4      740.74      710.99      6.48 o 
   2   4   4       16.64       21.17      1.30 o 
   4   4   4      291.30      356.19      4.30 o 
   6   4   4     8286.38     8426.80     60.88 o 
   8   4   4      815.46      773.85      8.64 o 
  10   4   4     1781.28     1861.69     21.76 o 
  12   4   4      699.93      669.09     11.91 o 
  14   4   4     1422.39     1338.37     19.51 o 
  16   4   4      156.58      126.95      7.22 o 
  18   4   4     1088.09     1061.98     25.39 o 
  20   4   4      342.72      359.65      9.98 o 
  22   4   4       75.53       71.64      5.90 o 
  24   4   4       18.27       17.68      3.87 o 
  26   4   4       27.68       20.55      5.29 o 
  28   4   4      230.32      258.78     17.15 o 
  30   4   4      183.39      204.74     13.13 o 
  32   4   4      373.13      455.04     17.50 o 
 -37   5   4       31.49       35.73      9.81 o 
 -35   5   4        0.34        1.33      3.39 o 
 -33   5   4        0.42       -3.76      3.76 o 
 -31   5   4      337.93      378.09     10.65 o 
 -29   5   4      328.38      342.54      9.55 o 
 -27   5   4       23.69       19.53      5.20 o 
 -25   5   4        1.78        0.09      2.74 o 
 -23   5   4       41.23       44.87      3.70 o 
 -21   5   4      183.39      180.23      6.49 o 
 -19   5   4      397.78      398.83      8.85 o 
 -17   5   4       21.26       39.32      3.18 o 
 -15   5   4        0.14        0.45      2.02 o 
 -13   5   4      535.79      456.38      8.06 o 
 -11   5   4     5506.62     5308.85     39.45 o 
  -9   5   4      806.12     1014.42     10.06 o 
  -7   5   4     3371.56     3202.15     21.12 o 
  -5   5   4     4554.98     4466.51     27.82 o 
  -3   5   4     1189.52     1265.01     10.23 o 
  -1   5   4     1030.02     1045.54      8.85 o 
   1   5   4      174.31      169.85      3.32 o 
   3   5   4       61.16       40.07      1.85 o 
   5   5   4     1457.45     1290.15     11.84 o 
   7   5   4       27.17       25.40      2.16 o 
   9   5   4      514.07      411.24      7.80 o 
  11   5   4     2322.32     2356.29     27.01 o 
  13   5   4     3450.24     3167.00     38.56 o 
  15   5   4        1.90        0.86      3.20 o 
  17   5   4       92.82       90.36      6.44 o 
  19   5   4      747.43      702.67     15.39 o 
  21   5   4       26.09       30.65      4.71 o 
  23   5   4      318.85      347.43     13.90 o 
  25   5   4     1347.83     1378.52     26.69 o 
  27   5   4       10.19        6.39      4.59 o 
  29   5   4      357.60      357.33     22.36 o 
  31   5   4      629.44      703.69     22.06 o 
 -36   6   4        1.80       14.16      5.96 o 
 -34   6   4       93.84       94.39     11.66 o 
 -32   6   4       48.78       65.61      5.42 o 
 -30   6   4      624.82      598.16     14.14 o 
 -28   6   4      382.71      367.15     10.95 o 
 -26   6   4      139.29      128.92      6.67 o 
 -24   6   4       17.44       17.43      3.76 o 
 -22   6   4       90.98       61.42      4.40 o 
 -20   6   4       45.00       54.09      4.87 o 
 -18   6   4     1209.47     1111.62     19.62 o 
 -16   6   4      147.77      144.90      6.48 o 
 -14   6   4      156.52      115.55      5.04 o 
 -12   6   4       14.09       15.08      2.57 o 
 -10   6   4      796.09      750.47     10.42 o 
  -8   6   4     1455.69     1443.32     15.90 o 
  -6   6   4    10592.91    10212.81     76.97 o 
  -4   6   4     1963.54     1705.50     14.55 o 
  -2   6   4      925.16      829.23      8.05 o 
   0   6   4      696.80      651.68      7.15 o 
   2   6   4      902.89      822.19      9.57 o 
   4   6   4      777.42      635.33      8.29 o 
   6   6   4       66.56       41.37      2.86 o 
   8   6   4     1322.20     1159.52     15.18 o 
  10   6   4       11.67       17.22      3.89 o 
  12   6   4      188.21      155.30      6.77 o 
  14   6   4        6.54       -1.36      3.19 o 
  16   6   4      991.99     1025.02     20.01 o 
  18   6   4       26.70       33.48      5.21 o 
  20   6   4       98.08      112.31      7.99 o 
  22   6   4      118.54      127.58      7.85 o 
  24   6   4       13.40       16.78      5.57 o 
  26   6   4        0.00       -0.37      4.79 o 
  28   6   4      277.01      289.19     15.23 o 
  30   6   4       85.80       76.07     11.83 o 
 -35   7   4      421.82      450.86     17.72 o 
 -33   7   4       36.24       38.26      8.48 o 
 -31   7   4      344.63      402.09     12.47 o 
 -29   7   4        0.07        4.55      4.21 o 
 -27   7   4        5.88        6.66      4.04 o 
 -25   7   4       16.32       12.13      3.96 o 
 -23   7   4        3.24        2.44      3.29 o 
 -21   7   4      564.52      553.23     12.77 o 
 -19   7   4      384.42      375.24     10.07 o 
 -17   7   4        0.23        2.56      2.93 o 
 -15   7   4     1229.41     1138.20     16.43 o 
 -13   7   4        0.32        2.80      2.49 o 
 -11   7   4      121.42      159.18      6.08 o 
  -9   7   4     3692.09     3483.24     38.40 o 
  -7   7   4      100.91      122.75      4.66 o 
  -5   7   4      688.06      785.24     11.42 o 
  -3   7   4     2908.70     2756.90     33.79 o 
  -1   7   4       14.41        4.47      2.26 o 
   1   7   4      355.20      315.38      6.68 o 
   3   7   4     5061.72     4546.95     41.43 o 
   5   7   4      689.75      636.52      8.96 o 
   7   7   4     1960.74     1866.39     22.50 o 
   9   7   4     4527.27     4309.67     45.71 o 
  11   7   4       68.12       58.59      4.66 o 
  13   7   4      111.69      119.24      7.07 o 
  15   7   4      242.00      221.38     10.94 o 
  17   7   4      542.28      557.18     14.64 o 
  19   7   4       84.69       79.18      7.66 o 
  21   7   4      124.27      138.96      9.17 o 
  23   7   4      192.56      170.04      9.56 o 
  25   7   4      481.08      522.57     16.44 o 
  27   7   4       30.27       27.98      8.38 o 
 -32   8   4       57.92       46.32      8.05 o 
 -30   8   4       11.06        9.03      6.07 o 
 -28   8   4      128.00      117.70     10.94 o 
 -26   8   4       14.25       15.19      4.90 o 
 -24   8   4      177.32      190.74      9.43 o 
 -22   8   4        4.81        1.54      3.76 o 
 -20   8   4      615.32      624.46     15.21 o 
 -18   8   4        0.04       -0.76      3.44 o 
 -16   8   4      345.94      382.52      9.92 o 
 -14   8   4       44.17       55.09      5.02 o 
 -12   8   4        1.25        1.43      2.65 o 
 -10   8   4      496.66      537.69     11.50 o 
  -8   8   4        1.81        3.29      2.73 o 
  -6   8   4      490.48      457.56      9.87 o 
  -4   8   4     1113.02      999.77     18.28 o 
  -2   8   4      793.87      671.11     14.07 o 
   0   8   4      256.58      227.35      8.38 o 
   2   8   4        3.86        9.79      4.34 o 
   4   8   4      631.39      614.38     11.20 o 
   6   8   4      423.32      412.87      8.91 o 
   8   8   4      137.80       93.88      6.39 o 
  10   8   4      122.35      101.95      6.64 o 
  12   8   4      125.97       93.38      6.88 o 
  14   8   4      182.21      180.43      9.05 o 
  16   8   4        8.51        7.26      4.38 o 
  18   8   4      541.20      526.66     15.07 o 
  20   8   4       44.08       33.17      6.02 o 
  22   8   4       22.89       35.53      6.11 o 
  24   8   4        0.03       -1.70      6.36 o 
  26   8   4      177.14      212.24     15.95 o 
 -29   9   4      205.55      196.90     13.78 o 
 -27   9   4       11.16       10.14      6.91 o 
 -25   9   4     1286.23     1331.76     29.11 o 
 -23   9   4      142.02      135.12      8.48 o 
 -21   9   4      268.66      250.63     11.26 o 
 -19   9   4     1217.76     1198.86     25.94 o 
 -17   9   4       12.30        1.76      4.81 o 
 -15   9   4      358.01      362.32     11.23 o 
 -13   9   4      364.68      405.55     10.69 o 
 -11   9   4       30.76       44.24      5.45 o 
  -9   9   4      905.75      895.51     16.49 o 
  -7   9   4      118.34      121.05      6.58 o 
  -5   9   4      514.14      485.98     12.04 o 
  -3   9   4      285.04      235.58      9.10 o 
  -1   9   4      368.73      393.45     19.04 o 
   1   9   4       15.41       18.61      4.38 o 
   3   9   4        2.34       26.30      7.68 o 
   5   9   4      789.54      731.98     17.93 o 
   7   9   4      131.25      158.37     12.66 o 
   9   9   4       64.57       52.10      5.89 o 
  11   9   4     1542.80     1552.94     26.24 o 
  13   9   4      150.19      164.02      8.57 o 
  15   9   4      116.47      123.82      8.76 o 
  17   9   4      232.72      212.06     11.62 o 
  19   9   4      170.63      191.95     11.21 o 
  21   9   4        0.58        4.19      6.51 o 
  23   9   4      206.21      213.07     21.67 o 
 -26  10   4       82.00       86.50     10.37 o 
 -24  10   4       16.36        3.67      6.69 o 
 -22  10   4        1.83       -0.38      5.54 o 
 -20  10   4        0.10        2.45      4.79 o 
 -18  10   4      203.48      218.16     11.96 o 
 -16  10   4       35.62       35.37      7.88 o 
 -14  10   4      452.25      417.56     23.13 o 
 -12  10   4      177.25      182.92     16.06 o 
 -10  10   4      156.99      145.74     11.20 o 
  -8  10   4      270.90      263.78     11.43 o 
  -6  10   4       26.80       39.19      5.01 o 
  -4  10   4        5.27        1.00      4.38 o 
  -2  10   4      325.18      361.03     11.82 o 
   0  10   4      397.79      387.83     12.91 o 
   2  10   4      397.38      413.43     11.51 o 
   4  10   4      557.87      570.43     17.16 o 
   6  10   4        0.01        8.04      6.13 o 
   8  10   4      184.77      198.86     14.22 o 
  10  10   4       70.38       78.67     10.51 o 
  12  10   4     1015.04     1132.83     30.78 o 
  14  10   4        0.01        6.22      4.82 o 
  16  10   4      490.95      540.85     16.57 o 
  18  10   4        1.63       12.95      6.52 o 
 -21  11   4        7.28       16.38      6.86 o 
 -19  11   4       85.36      112.14      9.93 o 
 -17  11   4      101.47      108.86      9.96 o 
 -15  11   4        1.27        6.68      6.09 o 
 -13  11   4        1.20        2.20      9.54 o 
 -11  11   4      136.52       90.04     10.42 o 
  -9  11   4       93.49       93.37     10.12 o 
  -7  11   4        7.89        4.12      7.46 o 
  -5  11   4      467.17      486.99     15.63 o 
  -3  11   4      403.96      467.56     13.21 o 
  -1  11   4        0.00       12.55      5.01 o 
   1  11   4     1115.79     1128.33     28.23 o 
   3  11   4      102.34      123.07     16.22 o 
   5  11   4      122.58      130.57     12.92 o 
   7  11   4      560.86      646.89     24.98 o 
   9  11   4      222.40      240.18     17.28 o 
  11  11   4      545.41      668.06     25.84 o 
  13  11   4        3.90        9.26      9.75 o 
 -12  12   4      210.48      232.15     14.89 o 
 -10  12   4       15.70       10.66      8.48 o 
  -8  12   4       34.17       27.84     10.58 o 
  -6  12   4      439.14      456.99     18.20 o 
  -4  12   4      143.24      147.81     12.23 o 
  -2  12   4        0.98       -2.90      5.18 o 
   0  12   4      502.06      518.88     17.96 o 
   2  12   4      292.24      334.64     15.36 o 
   4  12   4        5.97        7.45      7.78 o 
   6  12   4       82.82       73.08     12.53 o 
 -35   1   5      294.56      349.93     32.30 o 
 -33   1   5       20.99       13.21     10.38 o 
 -31   1   5      273.37      288.36     20.45 o 
 -29   1   5        4.63       14.89      7.23 o 
 -27   1   5       57.27       63.01      2.66 o 
 -25   1   5     2185.88     2175.30     18.76 o 
 -23   1   5      260.05      239.62      3.36 o 
 -21   1   5     2033.86     2030.85     16.64 o 
 -19   1   5     1539.81     1518.94     12.86 o 
 -17   1   5     1982.27     2083.12     17.14 o 
 -15   1   5      424.16      405.53      3.92 o 
 -13   1   5     2520.74     2654.49     20.26 o 
 -11   1   5     1698.99     1602.27     13.92 o 
  -9   1   5     3575.70     3683.99     28.40 o 
  -7   1   5     4271.67     4679.44     37.06 o 
  -5   1   5    30588.78    32370.98    236.34 o 
  -3   1   5      988.59     1064.36      8.34 o 
  -1   1   5    11473.70    12179.51     76.07 o 
   1   1   5      897.82     1049.10      8.66 o 
   3   1   5     1819.36     2066.76     15.02 o 
   5   1   5     2575.69     2808.95     26.21 o 
   7   1   5     7629.33     8337.33     96.61 o 
   9   1   5       47.23       58.38      2.39 o 
  11   1   5     2483.94     2569.11     47.45 o 
  13   1   5      124.75      139.62      4.21 o 
  15   1   5        4.38        4.24      2.36 o 
  17   1   5     2027.33     1960.50     44.73 o 
  19   1   5      571.43      614.94     14.01 o 
  21   1   5       41.41       36.34      4.10 o 
  23   1   5      388.60      369.78     10.75 o 
  25   1   5      132.11      124.24      6.83 o 
  27   1   5      124.19      123.28      7.66 o 
  29   1   5      348.22      342.44     10.78 o 
  31   1   5       27.92       19.48      4.41 o 
  33   1   5       90.64      123.85      9.79 o 
 -40   2   5        3.03       11.74      5.87 o 
 -38   2   5      250.70      269.79     19.09 o 
 -36   2   5       15.41       10.28      8.81 o 
 -34   2   5      163.48      167.96     10.08 o 
 -32   2   5      254.97      229.32     13.14 o 
 -30   2   5      123.46      102.24      5.09 o 
 -28   2   5       45.05       46.85      4.18 o 
 -26   2   5     2068.36     1854.15     29.36 o 
 -24   2   5     1262.25     1228.92     13.24 o 
 -22   2   5     4093.71     3926.44     30.52 o 
 -20   2   5      186.93      207.68      3.38 o 
 -18   2   5      130.63      187.95      2.93 o 
 -16   2   5      361.01      418.70      4.83 o 
 -14   2   5     1743.35     1669.05     12.95 o 
 -12   2   5        1.50        4.87      1.10 o 
 -10   2   5     7077.00     7628.27     52.07 o 
  -8   2   5     1416.76     1520.23     11.86 o 
  -6   2   5       51.39       51.41      1.55 o 
  -4   2   5     4452.28     4550.04     29.86 o 
  -2   2   5     3692.06     3633.23     23.70 o 
   0   2   5    11330.04    11282.74     72.78 o 
   2   2   5     5076.91     5338.76     38.10 o 
   4   2   5      522.77      582.92      5.92 o 
   6   2   5      886.38      936.17     10.92 o 
   8   2   5     1436.44     1742.96     17.68 o 
  10   2   5        4.77        4.67      1.58 o 
  12   2   5     6185.73     6633.85     98.98 o 
  14   2   5      112.77      100.34      5.97 o 
  16   2   5     1912.71     1798.19     67.36 o 
  18   2   5      158.00      211.64      9.08 o 
  20   2   5     1087.67      955.97     22.73 o 
  22   2   5      117.08      122.79      7.01 o 
  24   2   5      185.93      211.03      8.92 o 
  26   2   5       36.31       30.57      4.51 o 
  28   2   5      435.23      470.80     16.93 o 
  30   2   5      409.42      426.55     17.70 o 
  32   2   5        1.00       16.41      5.96 o 
 -41   3   5       70.33       67.53     26.43 o 
 -39   3   5     1378.28     1511.99     89.55 o 
 -37   3   5      123.63       94.98     10.73 o 
 -35   3   5      312.53      332.79      9.61 o 
 -33   3   5       82.79       77.85      5.63 o 
 -31   3   5        0.14        1.14      2.16 o 
 -29   3   5      122.06      105.56      5.49 o 
 -27   3   5     1045.87      977.77     18.15 o 
 -25   3   5     2147.26     2033.30     26.12 o 
 -23   3   5     1373.34     1251.74     16.60 o 
 -21   3   5       70.98       57.74      2.92 o 
 -19   3   5       10.94       10.46      1.68 o 
 -17   3   5        1.52        3.37      1.16 o 
 -15   3   5     1833.51     1913.27     17.08 o 
 -13   3   5      788.01      958.87      9.38 o 
 -11   3   5      399.84      656.99      7.06 o 
  -9   3   5      224.02      257.68      3.29 o 
  -7   3   5        8.68       32.83      1.30 o 
  -5   3   5      333.95      279.01      3.28 o 
  -3   3   5      477.61      397.24      4.04 o 
  -1   3   5      375.21      357.36      3.96 o 
   1   3   5     5589.47     5662.67     37.81 o 
   3   3   5     2687.27     2918.43     21.15 o 
   5   3   5      135.45      156.24      3.06 o 
   7   3   5      120.48      158.71      3.74 o 
   9   3   5        5.77       18.96      1.79 o 
  11   3   5     2191.25     2114.49     35.28 o 
  13   3   5      869.98      826.45     16.37 o 
  15   3   5     8404.34     8389.09    184.27 o 
  17   3   5      199.85      184.68      7.61 o 
  19   3   5      151.37      120.31      7.05 o 
  21   3   5       13.95        7.93      4.32 o 
  23   3   5      642.54      639.03     15.19 o 
  25   3   5      264.97      273.35     13.24 o 
  27   3   5     1170.48     1219.56     26.32 o 
  29   3   5      207.81      202.57      9.53 o 
  31   3   5      101.11      117.63     13.80 o 
  33   3   5       57.71       66.88      7.92 o 
 -40   4   5      204.29      187.92     35.23 o 
 -38   4   5      387.57      415.72     36.70 o 
 -36   4   5      228.24      211.74      9.22 o 
 -34   4   5      549.86      573.23     13.15 o 
 -32   4   5        5.08        2.14      2.99 o 
 -30   4   5       82.39       67.53      5.91 o 
 -28   4   5     1832.60     1664.11     25.80 o 
 -26   4   5       15.96       31.84      3.48 o 
 -24   4   5     1163.68     1047.73     16.42 o 
 -22   4   5      527.95      574.96     10.01 o 
 -20   4   5      299.62      313.49      6.21 o 
 -18   4   5        0.05        3.20      1.68 o 
 -16   4   5      595.86      585.17      8.00 o 
 -14   4   5        0.26        2.43      1.28 o 
 -12   4   5     2127.04     2076.61     18.64 o 
 -10   4   5       39.28       17.01      1.41 o 
  -8   4   5      505.93      433.15      4.78 o 
  -6   4   5      678.98      748.80      6.76 o 
  -4   4   5      778.65      865.74      7.60 o 
  -2   4   5     2602.80     2671.02     17.94 o 
   0   4   5      345.31      261.18      3.53 o 
   2   4   5     2317.89     2444.26     17.15 o 
   4   4   5     3431.74     3506.58     23.47 o 
   6   4   5      232.51      178.73      3.54 o 
   8   4   5       33.18       29.51      2.69 o 
  10   4   5     4997.60     4931.94     50.29 o 
  12   4   5      481.44      448.40     15.34 o 
  14   4   5     3297.04     3160.08     43.68 o 
  16   4   5      225.02      259.62      8.67 o 
  18   4   5     1825.88     1703.37     39.17 o 
  20   4   5       95.23       65.72      6.18 o 
  22   4   5       51.40       62.49      6.09 o 
  24   4   5     1123.69     1119.44     27.09 o 
  26   4   5      330.78      328.28     11.36 o 
  28   4   5      371.91      388.40     12.12 o 
  30   4   5      879.70      906.34     35.52 o 
  32   4   5       61.65       78.66      9.79 o 
 -39   5   5      246.24      241.60     16.15 o 
 -37   5   5      170.45      192.62      8.88 o 
 -35   5   5        9.41       15.24      3.76 o 
 -33   5   5       67.73       84.75      7.38 o 
 -31   5   5       47.46       51.55      4.84 o 
 -29   5   5      156.84      118.34      6.08 o 
 -27   5   5      216.39      168.97      6.33 o 
 -25   5   5      137.69      150.31      5.89 o 
 -23   5   5      479.60      376.83      9.70 o 
 -21   5   5      477.41      399.37      8.95 o 
 -19   5   5       41.51       45.25      3.84 o 
 -17   5   5        8.24       10.40      2.48 o 
 -15   5   5      277.36      275.70      6.95 o 
 -13   5   5       25.19       43.53      3.03 o 
 -11   5   5     2829.15     2584.26     23.16 o 
  -9   5   5      567.40      628.51      7.10 o 
  -7   5   5      763.67      893.51      8.94 o 
  -5   5   5     2054.29     2101.47     15.60 o 
  -3   5   5     1186.30     1170.51      9.71 o 
  -1   5   5      277.01      308.73      4.22 o 
   1   5   5     2454.92     2241.43     16.35 o 
   3   5   5      557.41      388.89      5.55 o 
   5   5   5     2521.88     2507.83     21.47 o 
   7   5   5       44.02       27.36      3.59 o 
   9   5   5     1446.40     1373.58     16.88 o 
  11   5   5      164.43      196.40      6.32 o 
  13   5   5        0.20       -2.01      3.03 o 
  15   5   5       73.22       68.11      5.62 o 
  17   5   5      473.16      451.50     15.00 o 
  19   5   5        0.04       -0.72      3.43 o 
  21   5   5        7.64        3.40      7.88 o 
  23   5   5      107.28       96.65      8.78 o 
  25   5   5       95.19      104.43      7.90 o 
  27   5   5       28.17       20.27      5.90 o 
  29   5   5        1.65        2.40      5.50 o 
 -36   6   5      404.87      411.22     15.51 o 
 -34   6   5      640.94      727.92     17.08 o 
 -32   6   5       97.65      103.71      6.92 o 
 -30   6   5       67.36       88.52      6.36 o 
 -28   6   5       82.32       68.30      5.59 o 
 -26   6   5      130.12      109.12      6.55 o 
 -24   6   5       14.28       11.78      3.17 o 
 -22   6   5      398.35      387.57     10.65 o 
 -20   6   5      165.85      200.78      8.10 o 
 -18   6   5     5254.42     4696.08     56.48 o 
 -16   6   5      388.07      382.53      9.53 o 
 -14   6   5     6177.09     5656.25     59.49 o 
 -12   6   5     1544.86     1396.93     17.85 o 
 -10   6   5      369.42      390.48      7.24 o 
  -8   6   5      212.41      199.23      5.35 o 
  -6   6   5    10591.50    10240.26     85.86 o 
  -4   6   5      101.61       86.21      3.10 o 
  -2   6   5     1247.41     1213.90     10.82 o 
   0   6   5      321.07      290.63      4.91 o 
   2   6   5        0.28        1.73      1.51 o 
   4   6   5     1569.16     1472.06     15.07 o 
   6   6   5        4.82        9.09      2.28 o 
   8   6   5     3062.38     2902.11     31.04 o 
  10   6   5      811.91      765.00     12.35 o 
  12   6   5      824.63      825.97     15.73 o 
  14   6   5        0.09       -1.06      3.37 o 
  16   6   5     1125.90     1067.82     21.02 o 
  18   6   5        7.47       13.90      4.16 o 
  20   6   5       85.42       87.49      7.09 o 
  22   6   5      209.75      198.31     11.18 o 
  24   6   5      439.65      451.01     15.68 o 
  26   6   5        1.28       -5.51      5.51 o 
  28   6   5       79.18       81.05     19.10 o 
 -35   7   5       82.26       86.74      9.66 o 
 -33   7   5      351.78      361.35     34.65 o 
 -31   7   5        2.74       -1.03      4.21 o 
 -29   7   5        2.42       -0.51      3.58 o 
 -27   7   5      461.22      468.19     12.45 o 
 -25   7   5       89.65       93.70      6.86 o 
 -23   7   5        3.99        1.69      3.56 o 
 -21   7   5       85.87       87.09      6.04 o 
 -19   7   5     1608.97     1446.06     24.79 o 
 -17   7   5      121.27      125.20      9.21 o 
 -15   7   5      337.02      328.03      9.31 o 
 -13   7   5     1598.65     1574.96     21.04 o 
 -11   7   5      194.98      209.46      6.77 o 
  -9   7   5      594.02      556.24      8.84 o 
  -7   7   5     2976.46     2909.88     30.43 o 
  -5   7   5     5728.02     5259.60     52.63 o 
  -3   7   5      445.83      428.77      9.75 o 
  -1   7   5      484.21      362.89      8.00 o 
   1   7   5      911.17      835.50     11.43 o 
   3   7   5     2907.49     2845.69     28.82 o 
   5   7   5     1139.30     1062.86     15.71 o 
   7   7   5     5530.47     5156.76     51.66 o 
   9   7   5        4.15        1.60      3.18 o 
  11   7   5      381.84      336.73      9.29 o 
  13   7   5        7.62        6.91      3.76 o 
  15   7   5      363.97      370.77     12.07 o 
  17   7   5     1920.69     1935.08     32.74 o 
  19   7   5       28.71       26.75      7.22 o 
  21   7   5     1004.49      995.59     21.50 o 
  23   7   5       25.60       29.66      6.60 o 
  25   7   5       12.79       10.64      8.05 o 
  27   7   5      154.69      152.22     19.27 o 
 -32   8   5      182.50      183.47     12.33 o 
 -30   8   5        1.57        3.83      5.85 o 
 -28   8   5      249.88      237.61     12.12 o 
 -26   8   5       15.23       14.90      5.94 o 
 -24   8   5      143.12      140.79      9.07 o 
 -22   8   5        3.62        0.51      3.73 o 
 -20   8   5       14.76        9.23      4.07 o 
 -18   8   5       27.59       27.38      6.13 o 
 -16   8   5      176.14      165.93      7.83 o 
 -14   8   5     1722.93     1668.19     25.59 o 
 -12   8   5       24.07       17.72      3.52 o 
 -10   8   5      286.43      277.46      7.64 o 
  -8   8   5       39.65       32.87      4.63 o 
  -6   8   5        0.69        4.05      3.19 o 
  -4   8   5      331.72      313.15      9.44 o 
  -2   8   5       16.65       40.77      4.51 o 
   0   8   5      406.27      363.84      9.87 o 
   2   8   5      143.78      113.75      5.97 o 
   4   8   5        3.03        7.30      4.02 o 
   6   8   5      211.30      199.35      7.18 o 
   8   8   5        6.62        7.69      3.57 o 
  10   8   5      105.65      104.17      6.45 o 
  12   8   5      168.04      157.44      7.94 o 
  14   8   5      309.28      306.24     10.93 o 
  16   8   5      429.98      416.36     13.68 o 
  18   8   5      427.23      403.56     13.80 o 
  20   8   5      165.43      155.93      9.85 o 
  22   8   5      306.70      322.69     15.10 o 
  24   8   5       81.99       65.99     11.27 o 
 -29   9   5        0.89       13.64      7.20 o 
 -27   9   5       24.31       32.75      7.77 o 
 -25   9   5      122.53      124.53     11.38 o 
 -23   9   5       18.74       21.38      7.00 o 
 -21   9   5       40.70       48.40      8.95 o 
 -19   9   5      248.68      245.02     11.21 o 
 -17   9   5      212.61      243.38     11.42 o 
 -15   9   5      479.60      484.09     11.93 o 
 -13   9   5      158.60      181.07      8.95 o 
 -11   9   5      268.45      262.62     11.07 o 
  -9   9   5      391.56      428.11     13.84 o 
  -7   9   5        0.05       -0.59      3.29 o 
  -5   9   5      133.06      127.47      7.14 o 
  -3   9   5       94.83       88.26      7.25 o 
  -1   9   5      186.40      186.90      8.22 o 
   1   9   5      481.50      452.33     15.98 o 
   3   9   5        5.51       24.25     10.39 o 
   5   9   5      281.65      304.69     11.58 o 
   7   9   5        1.24       -1.65      4.72 o 
   9   9   5      223.52      288.83     16.79 o 
  11   9   5       84.58       85.53      7.28 o 
  13   9   5       76.24       80.64      7.07 o 
  15   9   5      870.10      882.45     19.48 o 
  17   9   5        2.37        9.66      5.40 o 
  19   9   5       32.23       28.46      6.35 o 
  21   9   5        3.37       10.77      6.91 o 
 -26  10   5       17.49       21.80      7.27 o 
 -24  10   5        0.72        3.26      6.49 o 
 -22  10   5        6.36       14.87      6.25 o 
 -20  10   5       46.52       38.62      7.66 o 
 -18  10   5        5.88        5.03      5.57 o 
 -16  10   5       63.09       65.21      7.09 o 
 -14  10   5       54.94       38.72      7.40 o 
 -12  10   5       14.43       10.67      5.21 o 
 -10  10   5      237.45      228.79     13.99 o 
  -8  10   5       30.97       27.52      5.69 o 
  -6  10   5      166.91      159.78      7.99 o 
  -4  10   5        0.99        9.26      4.38 o 
  -2  10   5      130.81      129.87      7.93 o 
   0  10   5       33.77       25.18      4.92 o 
   2  10   5       55.21       68.78      6.40 o 
   4  10   5       38.19       38.50     11.11 o 
   6  10   5       11.27       30.16     10.57 o 
   8  10   5      273.95      309.56     17.69 o 
  10  10   5      482.44      569.48     19.39 o 
  12  10   5       58.03       66.88      8.77 o 
  14  10   5       24.21       15.50      7.16 o 
  16  10   5       26.43       40.00      7.09 o 
  18  10   5       38.40       55.48      8.48 o 
 -21  11   5      204.66      188.32     12.32 o 
 -19  11   5      673.72      792.79     25.25 o 
 -17  11   5       46.78       44.99      8.32 o 
 -15  11   5       94.67      107.97     11.47 o 
 -13  11   5      486.79      494.59     25.00 o 
 -11  11   5      157.98      179.05     13.08 o 
  -9  11   5      363.71      312.08     15.38 o 
  -7  11   5        6.09       -1.59      5.22 o 
  -5  11   5      565.06      613.65     17.92 o 
  -3  11   5     1866.65     1948.14     32.02 o 
  -1  11   5        0.04       19.81      6.24 o 
   1  11   5     4256.52     4418.36     75.32 o 
   3  11   5      306.83      302.68     14.13 o 
   5  11   5     1039.89     1081.03     32.37 o 
   7  11   5      317.59      321.17     24.65 o 
   9  11   5      463.62      472.04     21.14 o 
  11  11   5      516.15      502.52     22.42 o 
  13  11   5      893.11      939.70     32.12 o 
 -12  12   5      505.89      538.85     20.29 o 
 -10  12   5        0.30       -4.32      6.87 o 
  -8  12   5      347.66      370.21     16.92 o 
  -6  12   5       37.90       26.56      7.98 o 
  -4  12   5       66.78       71.16      7.95 o 
  -2  12   5      106.62       91.81      8.09 o 
   0  12   5        6.13       14.68      7.12 o 
   2  12   5       86.81       73.91     11.62 o 
   4  12   5       31.74       30.20      8.55 o 
 -38   0   6       97.38      140.94     26.43 o 
 -36   0   6      148.63       96.90     20.55 o 
 -34   0   6      134.62      140.94     23.49 o 
 -32   0   6      461.74      505.03     35.23 o 
 -30   0   6        1.87        8.81     11.74 o 
 -28   0   6     1571.78     1545.25     37.35 o 
 -26   0   6      354.73      347.47      6.60 o 
 -24   0   6      516.57      469.67      7.85 o 
 -22   0   6     5089.00     5089.74     58.92 o 
 -20   0   6      838.89      807.69     10.86 o 
 -18   0   6       30.24       14.66      1.55 o 
 -16   0   6     2597.15     2886.56     30.02 o 
 -14   0   6     6865.97     7243.18     89.16 o 
 -12   0   6     8817.14     8994.63    110.26 o 
 -10   0   6    25456.76    25836.45    265.78 o 
  -8   0   6        9.15        7.34      2.13 o 
  -6   0   6    25218.59    27387.54    252.76 o 
  -4   0   6      510.92      697.35     12.96 o 
  -2   0   6    42367.21    47165.76    410.14 o 
   0   0   6     3072.80     3452.44     35.08 o 
   2   0   6      460.05      517.36      7.66 o 
   4   0   6     2510.80     2973.88     37.24 o 
   6   0   6      491.12      648.25     10.65 o 
   8   0   6      392.89      629.90     13.10 o 
  10   0   6     7176.19     8057.31    135.13 o 
  12   0   6      435.54      516.90     20.34 o 
  14   0   6      894.14      976.82     36.02 o 
  16   0   6     2188.59     2137.80     49.88 o 
  18   0   6      349.85      348.68     13.95 o 
  20   0   6     1249.73     1223.05     30.23 o 
  22   0   6      103.69       48.75      7.20 o 
  24   0   6        8.97       13.10      5.73 o 
  26   0   6       18.14       -4.93      4.93 o 
  28   0   6      572.47      584.73     19.92 o 
  30   0   6        7.70        8.52      8.10 o 
  32   0   6       61.41       41.53     10.50 o 
 -39   1   6        0.77        0.00     14.68 o 
 -37   1   6       10.92        5.87     14.68 o 
 -35   1   6      160.21      164.43     26.43 o 
 -33   1   6       25.68       32.62      5.21 o 
 -31   1   6      249.74      217.80     10.08 o 
 -29   1   6       52.89       40.37      3.06 o 
 -27   1   6      350.09      332.04      8.41 o 
 -25   1   6     5730.16     5794.05     48.22 o 
 -23   1   6      888.60      925.04      9.12 o 
 -21   1   6     1079.52     1096.98      9.99 o 
 -19   1   6      276.73      297.52      3.83 o 
 -17   1   6       14.32       16.09      1.04 o 
 -15   1   6    11393.48    12164.74     87.06 o 
 -13   1   6     2266.82     2399.05     19.60 o 
 -11   1   6     4773.82     5433.65     39.88 o 
  -9   1   6     3871.67     3959.25     31.87 o 
  -7   1   6       64.10       40.47      1.71 o 
  -5   1   6      285.26      323.70      4.44 o 
  -3   1   6     9922.51    10419.27     67.14 o 
  -1   1   6     2324.42     2385.54     16.72 o 
   1   1   6     8179.04     9412.00     63.21 o 
   3   1   6      361.74      467.97      5.87 o 
   5   1   6      557.72      758.40      8.79 o 
   7   1   6     8084.77     9545.79     96.85 o 
   9   1   6     2057.00     2207.11     33.43 o 
  11   1   6      605.13      765.98     12.48 o 
  13   1   6      694.80      724.13     16.37 o 
  15   1   6      887.59      816.58     19.39 o 
  17   1   6      386.63      411.55     11.60 o 
  19   1   6       17.47       23.67      4.60 o 
  21   1   6       26.69       28.05      4.10 o 
  23   1   6       60.32       68.35      5.49 o 
  25   1   6       97.80       90.56      6.40 o 
  27   1   6        0.90        8.19      3.69 o 
  29   1   6      512.32      551.82     14.31 o 
  31   1   6        1.80        7.05      5.87 o 
 -40   2   6      154.19      143.88     11.74 o 
 -38   2   6       29.31       29.36      8.81 o 
 -36   2   6       16.71        7.50      5.11 o 
 -34   2   6        0.88        2.47      4.95 o 
 -32   2   6        3.44        2.20      4.24 o 
 -30   2   6       42.60       31.12      3.22 o 
 -28   2   6        0.13        0.38      4.07 o 
 -26   2   6      339.00      348.80      8.70 o 
 -24   2   6      128.57      150.04      4.10 o 
 -22   2   6      315.43      330.58      5.17 o 
 -20   2   6      929.49      898.00      9.13 o 
 -18   2   6       17.28       22.23      1.71 o 
 -16   2   6       45.60       76.25      2.09 o 
 -14   2   6     2559.03     2593.19     20.54 o 
 -12   2   6     1355.95     1539.94     13.56 o 
 -10   2   6     2009.75     2119.21     19.50 o 
  -8   2   6    14499.45    15724.53    105.89 o 
  -6   2   6    10718.84    11144.26     71.86 o 
  -4   2   6     4533.48     5035.25     32.21 o 
  -2   2   6    26256.96    27772.79    172.19 o 
   0   2   6     1167.87     1262.51     10.53 o 
   2   2   6     1136.85     1315.11     10.74 o 
   4   2   6      161.75      188.35      3.15 o 
   6   2   6     1722.93     1605.09     16.39 o 
   8   2   6      816.94      897.53     11.79 o 
  10   2   6      308.69      282.32      7.25 o 
  12   2   6       14.40        1.96      2.33 o 
  14   2   6      234.03      233.42      7.13 o 
  16   2   6       35.17       26.43      4.70 o 
  18   2   6      130.56      144.86     12.14 o 
  20   2   6        7.37        4.09      3.31 o 
  22   2   6       62.61       64.41      6.19 o 
  24   2   6       12.69       14.53      4.13 o 
  26   2   6        2.30       -1.84      4.15 o 
  28   2   6       64.18       80.05      6.38 o 
  30   2   6        0.77       -5.29      7.47 o 
  32   2   6       65.60       58.06      8.54 o 
 -39   3   6      388.44      357.07     20.73 o 
 -37   3   6      146.42      122.79     13.37 o 
 -35   3   6      226.07      240.31     10.19 o 
 -33   3   6       64.70       54.90      6.19 o 
 -31   3   6        2.71        3.54      3.18 o 
 -29   3   6      763.81      696.06     16.72 o 
 -27   3   6      195.64      179.65      7.66 o 
 -25   3   6      820.49      691.75     12.34 o 
 -23   3   6       16.19       17.84      4.41 o 
 -21   3   6      333.35      370.38      7.17 o 
 -19   3   6      324.99      325.36      5.71 o 
 -17   3   6     1541.56     1871.86     20.73 o 
 -15   3   6       37.07       47.09      2.16 o 
 -13   3   6     1041.30      974.86      9.97 o 
 -11   3   6     3493.20     3601.69     29.89 o 
  -9   3   6      371.07      411.74      4.75 o 
  -7   3   6      641.08      659.59      6.33 o 
  -5   3   6     3206.72     3344.10     21.36 o 
  -3   3   6        2.97        4.70      0.91 o 
  -1   3   6     1748.19     1911.43     13.83 o 
   1   3   6        7.15       16.68      1.25 o 
   3   3   6        9.49        5.02      1.10 o 
   5   3   6        0.19        0.48      1.39 o 
   7   3   6      912.91      970.20     10.91 o 
   9   3   6      388.76      386.04      6.85 o 
  11   3   6       25.88       32.45      4.18 o 
  13   3   6      989.86     1043.28     20.17 o 
  15   3   6      831.06      814.83     30.69 o 
  17   3   6      572.71      564.20     18.92 o 
  19   3   6      540.07      489.08     13.39 o 
  21   3   6       74.13       81.03      8.40 o 
  23   3   6       13.07       13.71      5.09 o 
  25   3   6      713.75      765.72     18.21 o 
  27   3   6        8.73       19.34      4.51 o 
  29   3   6      398.75      391.48     34.83 o 
  31   3   6        0.50       10.54      7.33 o 
 -40   4   6       93.44      138.00     32.30 o 
 -38   4   6      249.13      258.72     13.83 o 
 -36   4   6       42.26       51.38      6.75 o 
 -34   4   6      341.24      326.18     11.43 o 
 -32   4   6      113.95      116.64      6.60 o 
 -30   4   6     1580.14     1495.17     23.03 o 
 -28   4   6       13.63       10.60      3.20 o 
 -26   4   6        5.12        5.27      3.18 o 
 -24   4   6      165.76      162.30      5.95 o 
 -22   4   6      962.59      948.86     16.23 o 
 -20   4   6      146.22      128.94      4.92 o 
 -18   4   6     1768.00     1742.82     22.46 o 
 -16   4   6      159.35      151.68      5.28 o 
 -14   4   6       38.58       29.85      2.01 o 
 -12   4   6      546.11      527.79      6.63 o 
 -10   4   6      170.73      107.74      3.66 o 
  -8   4   6       19.92       17.69      1.40 o 
  -6   4   6      316.16      418.82      4.82 o 
  -4   4   6     2897.23     2872.51     20.11 o 
  -2   4   6        5.49        2.07      1.00 o 
   0   4   6     3964.11     4336.22     28.31 o 
   2   4   6     2511.87     2740.44     19.45 o 
   4   4   6       19.49       17.51      1.69 o 
   6   4   6     3526.76     3468.40     31.77 o 
   8   4   6      356.27      401.92      7.47 o 
  10   4   6       66.24       49.79      5.42 o 
  12   4   6     1792.81     1722.81     24.18 o 
  14   4   6     3913.06     3835.22     84.48 o 
  16   4   6      975.00      847.43     16.89 o 
  18   4   6      570.94      542.84     14.43 o 
  20   4   6       74.52       70.89      6.72 o 
  22   4   6       84.48       73.00      7.16 o 
  24   4   6        5.45        4.49      4.51 o 
  26   4   6      517.82      475.44     14.51 o 
  28   4   6       74.58       81.19     10.62 o 
  30   4   6       75.34       74.06      9.50 o 
 -39   5   6       22.05       23.22     10.28 o 
 -37   5   6      121.73      134.77     11.70 o 
 -35   5   6      341.82      333.38     15.68 o 
 -33   5   6       14.49       11.62      4.00 o 
 -31   5   6       51.12       48.11      5.00 o 
 -29   5   6       40.40       30.50      4.13 o 
 -27   5   6       16.85       11.19      3.68 o 
 -25   5   6        0.24        0.34      5.30 o 
 -23   5   6       97.42       93.51      6.40 o 
 -21   5   6     1502.88     1368.04     21.79 o 
 -19   5   6     1952.39     2034.13     32.10 o 
 -17   5   6       28.78       14.28      2.62 o 
 -15   5   6      667.78      551.31      9.66 o 
 -13   5   6     1427.12     1339.02     16.64 o 
 -11   5   6      130.59      134.91      4.14 o 
  -9   5   6      236.76      235.41      4.61 o 
  -7   5   6       54.61       52.14      2.39 o 
  -5   5   6       45.34       44.16      2.08 o 
  -3   5   6      121.11      146.71      3.29 o 
  -1   5   6      288.71      251.81      3.96 o 
   1   5   6      201.87      193.17      4.07 o 
   3   5   6      489.02      433.73      6.39 o 
   5   5   6      844.47      839.78      9.94 o 
   7   5   6       10.61       11.09      2.63 o 
   9   5   6      525.09      443.04      8.38 o 
  11   5   6      518.83      527.08     12.90 o 
  13   5   6     1069.10      994.05     18.94 o 
  15   5   6       81.50       97.33      6.72 o 
  17   5   6      359.13      364.99     11.41 o 
  19   5   6      248.23      291.96     11.10 o 
  21   5   6        0.10        5.01      4.51 o 
  23   5   6      292.39      299.66     13.52 o 
  25   5   6      821.26      890.92     21.31 o 
  27   5   6        4.42        6.98      6.67 o 
  29   5   6      410.69      476.41     18.99 o 
 -36   6   6       72.79       63.81      8.49 o 
 -34   6   6       45.71       49.03      5.85 o 
 -32   6   6        4.47        6.24      4.15 o 
 -30   6   6        8.15       11.41      4.35 o 
 -28   6   6      108.34      104.50      7.84 o 
 -26   6   6       42.61       44.71      5.69 o 
 -24   6   6        0.16       -0.80      3.52 o 
 -22   6   6     1011.60      958.07     20.25 o 
 -20   6   6      246.42      283.01     13.03 o 
 -18   6   6     4420.80     3980.27     57.59 o 
 -16   6   6      770.70      799.94     13.62 o 
 -14   6   6      503.78      416.71      8.40 o 
 -12   6   6      950.19      831.23     12.82 o 
 -10   6   6       52.75       53.03      3.57 o 
  -8   6   6     2421.88     2292.16     24.40 o 
  -6   6   6     2306.36     2065.48     22.41 o 
  -4   6   6     2654.67     2688.38     21.98 o 
  -2   6   6     1562.60     1445.38     13.66 o 
   0   6   6        0.84        5.40      1.78 o 
   2   6   6     2576.60     2300.23     22.16 o 
   4   6   6      127.36      134.89      4.13 o 
   6   6   6     1695.28     1649.71     19.98 o 
   8   6   6     4384.26     4047.96     41.34 o 
  10   6   6      216.45      195.47      7.10 o 
  12   6   6     1797.03     1643.85     25.37 o 
  14   6   6      337.12      308.65     10.95 o 
  16   6   6       77.95       62.63      5.96 o 
  18   6   6      188.46      179.75      9.39 o 
  20   6   6       76.46       77.35      7.63 o 
  22   6   6        3.89       19.29      5.61 o 
  24   6   6      184.13      161.85     10.58 o 
  26   6   6       14.41        2.28      9.54 o 
  28   6   6      154.86      159.43     13.95 o 
 -35   7   6       48.22       58.54     11.12 o 
 -33   7   6      117.47      106.36     10.65 o 
 -31   7   6       33.31       15.87      5.39 o 
 -29   7   6        4.99        6.14      4.35 o 
 -27   7   6      357.79      378.61     15.59 o 
 -25   7   6      165.53      172.20      8.06 o 
 -23   7   6      338.71      335.99     10.55 o 
 -21   7   6     2890.90     2731.28     48.47 o 
 -19   7   6        1.68        8.17      5.64 o 
 -17   7   6     1244.15     1173.78     24.29 o 
 -15   7   6       96.64       88.00      5.69 o 
 -13   7   6      203.40      229.50      7.44 o 
 -11   7   6       93.96       91.37      4.29 o 
  -9   7   6     1034.21      983.13     14.39 o 
  -7   7   6       56.40       61.85      3.96 o 
  -5   7   6     2523.31     2278.85     30.50 o 
  -3   7   6       24.20       22.22      4.57 o 
  -1   7   6      561.32      438.06     10.18 o 
   1   7   6        4.44        6.23      2.68 o 
   3   7   6      584.66      574.29     11.18 o 
   5   7   6      598.03      613.97     13.04 o 
   7   7   6      424.91      398.70      9.34 o 
   9   7   6      357.46      343.54      9.68 o 
  11   7   6      767.04      726.85     14.43 o 
  13   7   6      891.39      863.98     17.32 o 
  15   7   6       74.04       96.22     10.52 o 
  17   7   6      240.39      253.75     12.19 o 
  19   7   6       77.91       69.64      7.22 o 
  21   7   6      362.96      355.82     13.74 o 
  23   7   6       99.72       80.03     11.94 o 
  25   7   6       36.91       24.37      8.79 o 
 -32   8   6      154.37      180.11     12.97 o 
 -30   8   6      430.86      396.36     17.24 o 
 -28   8   6      675.79      677.29     17.50 o 
 -26   8   6       93.46       91.33      7.49 o 
 -24   8   6        0.15       -1.26      4.07 o 
 -22   8   6       18.56       15.61      6.48 o 
 -20   8   6      197.12      169.03      9.07 o 
 -18   8   6        2.47        2.94      4.16 o 
 -16   8   6        6.03        5.63      3.84 o 
 -14   8   6      181.75      191.06      8.92 o 
 -12   8   6      150.24      154.51      7.83 o 
 -10   8   6       31.19       30.53      4.05 o 
  -8   8   6        0.74        8.91      3.24 o 
  -6   8   6      692.45      637.44     13.79 o 
  -4   8   6       31.61       26.57      4.27 o 
  -2   8   6      115.50       90.71      6.30 o 
   0   8   6       22.03       15.06      3.73 o 
   2   8   6      811.10      753.16     15.56 o 
   4   8   6      340.23      305.38      9.92 o 
   6   8   6      116.42      110.23      7.17 o 
   8   8   6        0.76        0.35      3.46 o 
  10   8   6      124.25      129.63      7.39 o 
  12   8   6       19.60       22.79      4.46 o 
  14   8   6        1.58       12.07      4.61 o 
  16   8   6        4.57       12.59      5.47 o 
  18   8   6        5.98       10.89      5.38 o 
  20   8   6        2.95        8.29      5.47 o 
  22   8   6      207.20      210.31     15.95 o 
 -29   9   6      190.57      179.75     13.78 o 
 -27   9   6        5.92       21.89      6.87 o 
 -25   9   6       18.56       12.47      5.70 o 
 -23   9   6      197.77      217.70     12.20 o 
 -21   9   6      103.79      122.87     12.26 o 
 -19   9   6      147.21      175.20      9.09 o 
 -17   9   6       28.76       24.51      4.66 o 
 -15   9   6      177.15      190.60      8.49 o 
 -13   9   6        2.46       -0.46      4.81 o 
 -11   9   6        6.02        8.06      4.72 o 
  -9   9   6      165.59      196.75      9.52 o 
  -7   9   6       27.36       22.60      4.60 o 
  -5   9   6      211.15      245.95      9.25 o 
  -3   9   6       78.21       85.40      6.35 o 
  -1   9   6        9.81       12.30      4.07 o 
   1   9   6      197.21      227.27      9.45 o 
   3   9   6      444.87      427.67     14.70 o 
   5   9   6       83.18       80.83      9.89 o 
   7   9   6      139.96      120.27     13.20 o 
   9   9   6      194.08      202.98     12.13 o 
  11   9   6      166.07      162.30      9.14 o 
  13   9   6       10.88       17.21      5.38 o 
  15   9   6        0.05       -0.09      4.75 o 
  17   9   6       14.54       15.57      6.04 o 
  19   9   6       32.51       48.36     15.26 o 
 -26  10   6      555.12      614.64     22.69 o 
 -24  10   6       24.48       19.00      7.63 o 
 -22  10   6      439.95      423.21     15.81 o 
 -20  10   6        2.03        1.47      5.22 o 
 -18  10   6      406.20      406.25     12.74 o 
 -16  10   6      114.37       96.90      8.97 o 
 -14  10   6       15.10       24.74      5.94 o 
 -12  10   6      905.13      990.84     28.01 o 
 -10  10   6      127.97      104.43     11.44 o 
  -8  10   6      655.39      643.47     17.14 o 
  -6  10   6      541.69      520.24     13.45 o 
  -4  10   6        8.24        5.50      4.49 o 
  -2  10   6      170.81      167.61      8.79 o 
   0  10   6      227.94      270.11     10.92 o 
   2  10   6       42.42       59.00      7.64 o 
   4  10   6      413.77      397.34     18.13 o 
   6  10   6       16.84       46.18      8.55 o 
   8  10   6      484.87      499.21     44.31 o 
  10  10   6      115.95      124.61     13.35 o 
  12  10   6       17.35       13.03      6.36 o 
  14  10   6      127.09      126.12     13.81 o 
  16  10   6       30.06       48.55      8.09 o 
 -21  11   6      232.71      294.98     16.58 o 
 -19  11   6      214.15      222.26     13.52 o 
 -17  11   6       85.96       90.76      9.61 o 
 -15  11   6      705.16      791.04     24.75 o 
 -13  11   6      184.67      173.89     13.41 o 
 -11  11   6        8.24        7.78      7.63 o 
  -9  11   6        0.21       11.18      7.63 o 
  -7  11   6       78.81       78.05      8.25 o 
  -5  11   6      345.88      351.91     14.43 o 
  -3  11   6      556.68      616.20     16.55 o 
  -1  11   6       12.34       17.39      7.78 o 
   1  11   6       42.66       48.60      8.90 o 
   3  11   6        1.23       -6.35      6.35 o 
   5  11   6       23.14       19.60      8.13 o 
   7  11   6      111.46      135.09     13.83 o 
   9  11   6       52.04       73.84     13.25 o 
  11  11   6       48.65       47.25     11.01 o 
 -10  12   6      162.81      180.39     14.02 o 
  -8  12   6        2.15       16.87      7.39 o 
  -6  12   6      221.49      246.08     15.15 o 
  -4  12   6       38.98       44.05     10.17 o 
  -2  12   6       31.53       32.45      7.69 o 
   0  12   6        0.35        4.89      6.28 o 
 -41   1   7        4.57        8.81     14.68 o 
 -39   1   7       44.27       27.49     20.55 o 
 -37   1   7      145.98      155.41      9.94 o 
 -35   1   7       15.60       19.30      5.45 o 
 -33   1   7      398.30      386.21     17.34 o 
 -31   1   7       66.45       72.30     13.14 o 
 -29   1   7        2.23        7.66      2.23 o 
 -27   1   7        6.41        7.34      2.24 o 
 -25   1   7     1612.00     1446.96     19.16 o 
 -23   1   7     1328.58     1354.07     14.39 o 
 -21   1   7      586.55      542.03      6.45 o 
 -19   1   7     1228.26     1427.08     12.17 o 
 -17   1   7      391.03      350.62      4.60 o 
 -15   1   7      356.95      298.15      4.89 o 
 -13   1   7        4.17        8.27      1.18 o 
 -11   1   7     4523.60     4289.87     37.56 o 
  -9   1   7     1063.38     1169.93     10.20 o 
  -7   1   7      105.80      124.31      2.88 o 
  -5   1   7     5329.01     5732.05     39.17 o 
  -3   1   7      954.54      971.81      8.12 o 
  -1   1   7       94.88      136.11      2.71 o 
   1   1   7      644.53      771.42      7.17 o 
   3   1   7      533.25      494.71      5.38 o 
   5   1   7       45.95       87.20      3.09 o 
   7   1   7      149.16      192.20      4.14 o 
   9   1   7      128.38      185.05      6.46 o 
  11   1   7     1227.60     1342.79     28.72 o 
  13   1   7      908.99      840.41     24.06 o 
  15   1   7     2007.17     2025.53     51.65 o 
  17   1   7      426.78      423.51     17.83 o 
  19   1   7      405.30      407.95     22.32 o 
  21   1   7      161.34      167.53      8.52 o 
  23   1   7       20.69       18.43      4.63 o 
  25   1   7       71.32       58.64      6.08 o 
  27   1   7       62.67       63.62      5.95 o 
  29   1   7       28.11       40.12      7.70 o 
  31   1   7      157.83      163.53     11.62 o 
 -42   2   7       54.55       49.92     20.55 o 
 -40   2   7      132.77       93.96     11.74 o 
 -38   2   7       16.91       11.33      5.45 o 
 -36   2   7       18.44       18.72      7.55 o 
 -34   2   7        3.95        2.43      3.81 o 
 -32   2   7       93.68       92.82      4.31 o 
 -30   2   7      139.23      149.64      8.53 o 
 -28   2   7      385.90      353.41     11.16 o 
 -26   2   7       70.32       84.01      4.37 o 
 -24   2   7     1080.87      987.24     15.78 o 
 -22   2   7      362.15      309.96      7.63 o 
 -20   2   7        0.28        0.59      1.21 o 
 -18   2   7       46.36       68.42      2.76 o 
 -16   2   7       15.08       23.56      1.71 o 
 -14   2   7       18.23       31.87      1.95 o 
 -12   2   7     5293.62     5734.21     49.41 o 
 -10   2   7      121.14      208.75      3.71 o 
  -8   2   7     7600.74     8090.22     56.02 o 
  -6   2   7     1177.24     1123.48      9.53 o 
  -4   2   7     6542.47     6657.11     44.36 o 
  -2   2   7      162.43      167.23      2.99 o 
   0   2   7       45.99       34.19      1.65 o 
   2   2   7      206.16      188.34      3.21 o 
   4   2   7       54.29       80.71      2.42 o 
   6   2   7      210.94      194.13      4.39 o 
   8   2   7        0.49        5.42      2.12 o 
  10   2   7     3364.61     3540.51     67.50 o 
  12   2   7      334.82      370.95     13.41 o 
  14   2   7       25.90       17.93      4.12 o 
  16   2   7       27.36       23.37      6.15 o 
  18   2   7      498.50      488.77     13.39 o 
  20   2   7       57.27       41.74      6.98 o 
  22   2   7       58.50       73.51      7.64 o 
  24   2   7      303.09      310.79     17.96 o 
  26   2   7      628.82      644.05     22.12 o 
  28   2   7      100.15       86.65      9.66 o 
  30   2   7        0.02        3.45      7.73 o 
 -39   3   7      497.03      534.39     26.43 o 
 -37   3   7      111.03      107.08      6.54 o 
 -35   3   7       11.01        7.45      3.90 o 
 -33   3   7       36.66       28.93      3.28 o 
 -31   3   7      325.70      331.18      9.14 o 
 -29   3   7      585.96      550.57     12.64 o 
 -27   3   7     2530.72     2312.00     36.11 o 
 -25   3   7      483.82      451.26     13.49 o 
 -23   3   7        6.77       -0.35      2.15 o 
 -21   3   7      421.11      432.59      8.67 o 
 -19   3   7       14.75       19.78      2.37 o 
 -17   3   7     4724.66     4970.24     45.31 o 
 -15   3   7      364.92      442.84      8.93 o 
 -13   3   7     1124.20     1199.51     12.49 o 
 -11   3   7       94.26      109.99      3.04 o 
  -9   3   7     1527.39     1682.54     12.80 o 
  -7   3   7     1729.05     1859.51     13.94 o 
  -5   3   7       15.43       17.25      1.33 o 
  -3   3   7     8041.49     8036.43     49.76 o 
  -1   3   7        8.29        4.91      1.11 o 
   1   3   7      621.17      579.67      6.31 o 
   3   3   7       33.79        7.75      1.68 o 
   5   3   7     4271.98     4419.78     37.44 o 
   7   3   7        5.81        5.23      1.94 o 
   9   3   7     2467.86     2389.93     40.92 o 
  11   3   7     1524.55     1557.33     21.92 o 
  13   3   7      698.12      640.54     15.81 o 
  15   3   7       32.33       30.69      4.72 o 
  17   3   7      219.23      225.83      9.41 o 
  19   3   7      735.49      707.41     18.52 o 
  21   3   7      149.06      127.31      9.00 o 
  23   3   7      354.51      357.43     13.29 o 
  25   3   7      431.11      428.41     16.47 o 
  27   3   7       13.19       10.03      5.33 o 
  29   3   7       31.12       30.10      7.51 o 
 -40   4   7      140.03      136.15     11.04 o 
 -38   4   7       86.29       81.55      9.53 o 
 -36   4   7        0.19       10.31      3.56 o 
 -34   4   7      137.93      129.08      7.16 o 
 -32   4   7      301.63      285.75      8.45 o 
 -30   4   7      696.61      782.53     16.91 o 
 -28   4   7      354.21      348.49     13.30 o 
 -26   4   7        6.10       11.96      4.38 o 
 -24   4   7       16.88       33.41      4.10 o 
 -22   4   7      600.26      550.15     14.50 o 
 -20   4   7      233.70      207.87      6.00 o 
 -18   4   7     1574.40     1621.45     21.36 o 
 -16   4   7       37.81       34.39      3.04 o 
 -14   4   7     2133.88     2167.62     26.90 o 
 -12   4   7      324.45      325.37      5.59 o 
 -10   4   7     1819.55     1812.15     15.73 o 
  -8   4   7        0.49        8.07      1.31 o 
  -6   4   7     4089.74     4185.32     27.49 o 
  -4   4   7     2749.52     2829.68     19.57 o 
  -2   4   7      226.59      239.10      3.65 o 
   0   4   7     1711.51     1795.37     14.21 o 
   2   4   7       27.60       38.26      2.17 o 
   4   4   7      731.58      751.78     10.01 o 
   6   4   7        7.89        5.07      2.07 o 
   8   4   7        0.95        6.74      2.45 o 
  10   4   7      498.45      449.50      9.52 o 
  12   4   7       80.62       72.41      5.62 o 
  14   4   7      715.23      777.62     27.36 o 
  16   4   7       36.90       27.39      5.14 o 
  18   4   7      646.74      682.89     17.19 o 
  20   4   7      145.69      121.60     12.16 o 
  22   4   7      718.20      716.24     18.27 o 
  24   4   7       77.40       76.23      7.55 o 
  26   4   7      236.58      239.45     15.72 o 
  28   4   7      519.37      496.94     29.59 o 
 -39   5   7      258.99      277.36     16.19 o 
 -37   5   7      141.17      144.95      8.82 o 
 -35   5   7      563.19      606.19     15.03 o 
 -33   5   7       18.19       33.90      5.45 o 
 -31   5   7      133.89      136.63      8.32 o 
 -29   5   7      237.09      187.97      8.90 o 
 -27   5   7      348.93      311.44     10.34 o 
 -25   5   7      119.59      105.21      6.86 o 
 -23   5   7      113.77      132.14      8.52 o 
 -21   5   7       12.28       20.55      4.12 o 
 -19   5   7     3049.91     2893.28     39.96 o 
 -17   5   7     2150.29     2018.55     26.37 o 
 -15   5   7     3579.87     3598.78     39.67 o 
 -13   5   7     2268.20     2176.03     26.20 o 
 -11   5   7      110.04      158.03      6.32 o 
  -9   5   7     1423.49     1358.31     14.64 o 
  -7   5   7      514.32      474.52      7.72 o 
  -5   5   7      951.31      956.63      9.22 o 
  -3   5   7     3324.11     3366.58     23.76 o 
  -1   5   7      786.16      834.68      8.81 o 
   1   5   7      584.98      600.82      8.36 o 
   3   5   7     1198.44     1131.17     13.12 o 
   5   5   7       39.54       27.74      3.05 o 
   7   5   7      240.85      242.28      6.44 o 
   9   5   7      503.52      447.21      8.94 o 
  11   5   7      129.69      129.51      6.85 o 
  13   5   7      138.94      147.95      8.30 o 
  15   5   7      984.71      926.26     21.01 o 
  17   5   7       76.36       82.03     10.55 o 
  19   5   7      676.59      661.74     22.79 o 
  21   5   7       63.95       61.07      7.16 o 
  23   5   7      100.47      113.61      8.71 o 
  25   5   7        1.01        5.06      7.70 o 
  27   5   7       19.09       22.18      7.70 o 
 -38   6   7       45.19       33.68      8.25 o 
 -36   6   7      130.87      145.57     14.24 o 
 -34   6   7       36.55       43.59      5.85 o 
 -32   6   7       89.61       80.15      7.01 o 
 -30   6   7        0.21       -3.23      3.23 o 
 -28   6   7       22.90       15.08      7.72 o 
 -26   6   7      133.01      115.06      7.32 o 
 -24   6   7      390.20      406.38     17.74 o 
 -22   6   7        0.05       -1.08      4.12 o 
 -20   6   7      158.28      166.92      8.77 o 
 -18   6   7      844.12      809.24     18.44 o 
 -16   6   7     1338.52     1331.55     20.65 o 
 -14   6   7     1415.93     1359.96     18.96 o 
 -12   6   7      226.70      216.41      7.00 o 
 -10   6   7      125.86      136.17      5.03 o 
  -8   6   7     1210.25     1148.61     14.72 o 
  -6   6   7     1048.25     1083.38     14.22 o 
  -4   6   7      936.83      771.51     11.37 o 
  -2   6   7      422.69      374.46      7.35 o 
   0   6   7       87.70      104.79      4.02 o 
   2   6   7        7.92        5.87      1.91 o 
   4   6   7      443.69      432.45      8.01 o 
   6   6   7      525.32      484.16      9.40 o 
   8   6   7       13.18       12.55      3.18 o 
  10   6   7      218.04      212.48      8.13 o 
  12   6   7      153.30      161.81      8.00 o 
  14   6   7       21.23       20.57      4.85 o 
  16   6   7      199.84      177.73      9.48 o 
  18   6   7        0.06       -0.18      4.79 o 
  20   6   7        2.97       -0.55      5.05 o 
  22   6   7       23.49       18.72      6.40 o 
  24   6   7       36.41       32.30      8.94 o 
  26   6   7       39.01       33.58     11.37 o 
 -35   7   7        0.10        1.85      6.02 o 
 -33   7   7      779.33      788.22     25.67 o 
 -31   7   7        0.34        3.26      4.73 o 
 -29   7   7        6.09        4.81      3.90 o 
 -27   7   7       10.28       12.98      4.14 o 
 -25   7   7      307.82      320.92     11.97 o 
 -23   7   7      268.81      262.40     11.43 o 
 -21   7   7       15.78        7.09      5.75 o 
 -19   7   7     1049.27     1063.10     22.33 o 
 -17   7   7      133.18      145.67      8.07 o 
 -15   7   7      643.16      650.63     13.69 o 
 -13   7   7      217.72      210.49      8.21 o 
 -11   7   7     2966.38     2820.54     34.69 o 
  -9   7   7      420.06      427.74      8.26 o 
  -7   7   7      283.93      275.37      7.98 o 
  -5   7   7      235.80      186.67      7.17 o 
  -3   7   7      840.81      815.89     15.46 o 
  -1   7   7     1326.23     1342.19     30.25 o 
   1   7   7     1373.81     1336.94     19.75 o 
   3   7   7     2855.47     2808.60     33.27 o 
   5   7   7      922.83      882.82     14.13 o 
   7   7   7        0.04       -3.04      3.04 o 
   9   7   7       98.96      114.41      6.45 o 
  11   7   7      661.30      602.68     13.21 o 
  13   7   7        3.88        3.91      3.84 o 
  15   7   7       81.20       72.82      8.45 o 
  17   7   7        5.60        1.29      5.01 o 
  19   7   7        7.45        9.13      6.09 o 
  21   7   7       12.15       12.19      6.18 o 
  23   7   7       58.58       68.25     11.27 o 
 -32   8   7        1.33       -5.80      5.80 o 
 -30   8   7      539.50      549.00     17.70 o 
 -28   8   7      283.96      297.96     15.98 o 
 -26   8   7      443.67      442.96     13.12 o 
 -24   8   7      416.22      418.05     12.54 o 
 -22   8   7       63.13       58.44      6.81 o 
 -20   8   7       36.47       26.16      5.81 o 
 -18   8   7       14.09        4.19      4.07 o 
 -16   8   7      441.12      443.38     11.82 o 
 -14   8   7      851.72      919.68     17.67 o 
 -12   8   7       61.91       52.79      5.75 o 
 -10   8   7     1758.55     1740.04     25.88 o 
  -8   8   7       73.40       92.46      6.25 o 
  -6   8   7      543.27      553.62     12.73 o 
  -4   8   7        1.79       -1.64      4.81 o 
  -2   8   7      961.01      860.06     16.70 o 
   0   8   7       60.13       51.18      5.42 o 
   2   8   7     2712.25     2551.33     39.89 o 
   4   8   7      351.04      343.49     11.46 o 
   6   8   7      114.62       92.15      7.25 o 
   8   8   7      231.30      271.48     10.52 o 
  10   8   7       62.24       52.36      5.72 o 
  12   8   7      390.04      455.32     12.44 o 
  14   8   7      648.42      614.75     18.90 o 
  16   8   7      166.69      156.75     10.17 o 
  18   8   7      333.91      323.65     14.31 o 
  20   8   7      241.60      246.93     17.94 o 
  22   8   7       23.28       29.77      8.66 o 
 -29   9   7       36.03       27.49      7.20 o 
 -27   9   7      126.89      118.42     10.87 o 
 -25   9   7      105.11      102.95      8.47 o 
 -23   9   7      620.24      661.64     20.13 o 
 -21   9   7       48.70       43.57      6.47 o 
 -19   9   7      602.01      662.58     15.87 o 
 -17   9   7       46.98       49.27      6.28 o 
 -15   9   7      206.22      220.42     10.89 o 
 -13   9   7        7.13        9.18      5.45 o 
 -11   9   7       57.07       47.99      6.40 o 
  -9   9   7      369.52      356.49     12.20 o 
  -7   9   7        1.16        2.40      3.76 o 
  -5   9   7        0.42        1.47      3.89 o 
  -3   9   7      160.15      143.21     10.29 o 
  -1   9   7      582.56      507.97     13.46 o 
   1   9   7      327.05      322.63     10.79 o 
   3   9   7      412.63      375.61     13.66 o 
   5   9   7       82.53       81.91      9.89 o 
   7   9   7      377.38      374.13     48.74 o 
   9   9   7      101.58      106.41     10.12 o 
  11   9   7        3.38        7.52      8.68 o 
  13   9   7       98.93      115.03      8.33 o 
  15   9   7      150.91      157.24     10.49 o 
  17   9   7      180.38      188.18     13.85 o 
 -26  10   7      161.54      148.67     11.93 o 
 -24  10   7       29.23       20.99      7.39 o 
 -22  10   7       96.38       88.80      8.30 o 
 -20  10   7      270.42      297.09     12.99 o 
 -18  10   7      138.70      152.49      9.09 o 
 -16  10   7      131.69      145.89      9.68 o 
 -14  10   7       25.57       29.36      6.35 o 
 -12  10   7      513.32      520.08     18.50 o 
 -10  10   7        2.84        4.21      5.59 o 
  -8  10   7       64.59       62.26      6.72 o 
  -6  10   7      136.42      139.64      7.85 o 
  -4  10   7      196.75      219.94      9.85 o 
  -2  10   7       68.69       84.42      7.27 o 
   0  10   7        0.08       -2.28      4.34 o 
   2  10   7       85.65       76.33      9.32 o 
   4  10   7      101.40       98.26     10.65 o 
   6  10   7        0.50        0.19      6.35 o 
   8  10   7      125.27      109.45     13.34 o 
  10  10   7       12.14       17.62      8.94 o 
  12  10   7       27.31       41.58     11.02 o 
  14  10   7      195.43      223.85     19.70 o 
 -19  11   7        1.08       22.37      7.16 o 
 -17  11   7      403.08      412.55     21.19 o 
 -15  11   7       69.57       69.37     10.70 o 
 -13  11   7      110.58      102.85     10.75 o 
 -11  11   7        2.23        2.06      5.98 o 
  -9  11   7       55.99       68.09      9.46 o 
  -7  11   7       91.38      105.05      8.97 o 
  -5  11   7       15.47       14.03      6.49 o 
  -3  11   7      341.92      383.41     17.15 o 
  -1  11   7       16.42       20.45      5.57 o 
   1  11   7       45.52       40.31      8.48 o 
   3  11   7       41.38       49.28      9.50 o 
   5  11   7      146.65      190.94     15.95 o 
   7  11   7       11.92       10.48      8.13 o 
   9  11   7      380.30      383.42     20.25 o 
  -6  12   7       44.03       59.75     11.95 o 
  -4  12   7        0.44        2.94     10.38 o 
 -42   0   8       20.71       29.36     17.62 o 
 -40   0   8       61.62       46.98     17.62 o 
 -38   0   8       55.56       57.11      7.88 o 
 -36   0   8       16.80       11.74      5.87 o 
 -34   0   8      260.93      268.00     13.37 o 
 -32   0   8     1179.75     1201.99     25.89 o 
 -30   0   8      121.24      118.06      6.67 o 
 -28   0   8     3729.14     3597.59     65.82 o 
 -26   0   8     2032.71     1927.67     43.45 o 
 -24   0   8     1490.43     1377.46     26.38 o 
 -22   0   8      144.48      127.85      6.33 o 
 -20   0   8     3337.04     3337.57     44.47 o 
 -18   0   8      546.57      540.77     11.46 o 
 -16   0   8      120.06       90.77      4.38 o 
 -14   0   8     1109.91     1236.67     16.08 o 
 -12   0   8      764.54      762.17     11.49 o 
 -10   0   8      634.27      537.85      7.87 o 
  -8   0   8     3378.31     3281.47     35.93 o 
  -6   0   8    29498.11    30713.62    281.05 o 
  -4   0   8      630.92      502.95      7.77 o 
  -2   0   8     1649.66     1837.96     19.59 o 
   0   0   8      507.44      440.38      6.96 o 
   2   0   8     7215.17     7494.89     68.48 o 
   4   0   8        4.08       17.77      4.96 o 
   6   0   8     6617.00     6782.70     85.62 o 
   8   0   8     1096.46     1150.88     21.68 o 
  10   0   8      693.84      721.15     18.66 o 
  12   0   8     1710.39     1544.14     36.04 o 
  14   0   8     1507.83     1520.88     36.04 o 
  16   0   8     1394.16     1377.88     43.09 o 
  18   0   8      297.46      326.77     18.89 o 
  20   0   8        0.28       11.21      5.50 o 
  22   0   8        2.93       -4.11      7.20 o 
  24   0   8     2919.56     3082.42     65.96 o 
  26   0   8      272.76      279.04     16.15 o 
  28   0   8      379.63      438.52     23.36 o 
  30   0   8       33.83       46.98     11.74 o 
 -43   1   8       38.01       29.36     20.55 o 
 -41   1   8      176.39      180.84     10.33 o 
 -39   1   8       50.13       31.76      4.59 o 
 -37   1   8      187.13      191.79      9.29 o 
 -35   1   8       89.59      106.30     10.50 o 
 -33   1   8      598.09      595.97     16.15 o 
 -31   1   8      920.74      851.63     16.49 o 
 -29   1   8        6.90        3.76      3.15 o 
 -27   1   8      766.20      758.17     17.26 o 
 -25   1   8      850.99      896.40     16.60 o 
 -23   1   8      248.59      262.54      6.71 o 
 -21   1   8      813.69      759.84     10.85 o 
 -19   1   8       31.02       30.70      2.31 o 
 -17   1   8        8.62        9.26      1.36 o 
 -15   1   8      270.21      288.65      5.48 o 
 -13   1   8     1639.27     1588.23     15.32 o 
 -11   1   8     1975.10     2231.44     18.54 o 
  -9   1   8     1137.20     1172.49     10.03 o 
  -7   1   8     2691.05     3041.55     21.67 o 
  -5   1   8     5197.12     5311.58     35.76 o 
  -3   1   8       74.52       86.71      2.36 o 
  -1   1   8      129.63      161.37      3.02 o 
   1   1   8      311.12      375.56      4.55 o 
   3   1   8     5017.27     5235.09     36.31 o 
   5   1   8      276.71      309.59      5.43 o 
   7   1   8     1158.47     1362.77     17.31 o 
   9   1   8     2285.99     2412.84     28.36 o 
  11   1   8     2650.51     2769.58     57.32 o 
  13   1   8      347.34      363.71     13.76 o 
  15   1   8     2218.22     2388.53     68.26 o 
  17   1   8      137.69      165.21     10.20 o 
  19   1   8      135.66      133.21      8.36 o 
  21   1   8       50.00       50.95      5.81 o 
  23   1   8      143.83      129.94      8.91 o 
  25   1   8        6.25        7.51      5.05 o 
  27   1   8        7.63        2.94      8.30 o 
  29   1   8       21.17       30.21      7.83 o 
 -42   2   8       43.19       82.21     23.49 o 
 -40   2   8       10.79       10.64      7.55 o 
 -38   2   8      139.56      130.60     12.45 o 
 -36   2   8        1.42        0.42     16.15 o 
 -34   2   8      266.17      249.72      8.86 o 
 -32   2   8       34.62       29.95      4.00 o 
 -30   2   8       34.68       40.52      5.52 o 
 -28   2   8      398.04      392.36     16.26 o 
 -26   2   8      208.86      190.58      7.48 o 
 -24   2   8     1522.14     1397.79     28.73 o 
 -22   2   8     1113.30     1196.67     17.37 o 
 -20   2   8      406.17      364.81      7.51 o 
 -18   2   8     3143.88     3290.59     32.72 o 
 -16   2   8     5229.35     5586.59     55.79 o 
 -14   2   8      611.27      638.48      9.10 o 
 -12   2   8     4298.09     4251.27     37.36 o 
 -10   2   8      443.04      515.95      5.64 o 
  -8   2   8        4.49        8.30      1.61 o 
  -6   2   8       53.62       66.91      2.32 o 
  -4   2   8       55.84       43.94      2.02 o 
  -2   2   8       26.09       24.62      1.51 o 
   0   2   8        0.09        2.25      1.20 o 
   2   2   8      736.25      784.02      7.75 o 
   4   2   8      857.40      965.98     10.49 o 
   6   2   8     1452.52     1517.08     17.82 o 
   8   2   8     1197.70     1274.50     19.87 o 
  10   2   8       14.22       16.36      3.35 o 
  12   2   8       12.22       13.28      3.65 o 
  14   2   8        0.88        3.86      4.12 o 
  16   2   8      827.86      790.58     34.87 o 
  18   2   8        0.34       -2.94      4.34 o 
  20   2   8      129.74      124.43      8.36 o 
  22   2   8       20.97       21.81      5.57 o 
  24   2   8      150.62      155.80     14.41 o 
  26   2   8       54.47       48.54      6.72 o 
  28   2   8      105.31      117.10     12.37 o 
 -39   3   8      139.73      146.33     14.66 o 
 -37   3   8       18.93        9.03      5.59 o 
 -35   3   8       26.27       27.14      3.61 o 
 -33   3   8       45.01       39.23      4.07 o 
 -31   3   8        0.09        4.37      3.18 o 
 -29   3   8       87.53       73.54      5.44 o 
 -27   3   8        4.42       10.47      3.18 o 
 -25   3   8      374.43      370.44      9.17 o 
 -23   3   8      195.07      156.83      6.25 o 
 -21   3   8      204.89      192.81      8.10 o 
 -19   3   8      223.01      206.65      8.32 o 
 -17   3   8      957.70      926.91     16.33 o 
 -15   3   8      546.93      635.04      8.43 o 
 -13   3   8      990.28      978.80     11.81 o 
 -11   3   8       16.03       26.85      1.87 o 
  -9   3   8      201.05      206.44      3.38 o 
  -7   3   8     4250.64     4362.05     29.81 o 
  -5   3   8     6531.57     6373.56     41.19 o 
  -3   3   8     3284.44     3519.85     24.15 o 
  -1   3   8      923.46      907.79      8.54 o 
   1   3   8      728.28      832.92      8.37 o 
   3   3   8       42.38       41.63      2.31 o 
   5   3   8       15.56        4.47      1.66 o 
   7   3   8      731.55      724.88     11.35 o 
   9   3   8      120.90      109.03      5.60 o 
  11   3   8       12.22        6.41      5.23 o 
  13   3   8       22.29       14.11      4.45 o 
  15   3   8      832.57      801.74     32.87 o 
  17   3   8       31.23       37.64      7.29 o 
  19   3   8        0.11        0.15      4.12 o 
  21   3   8       47.08       36.62      6.09 o 
  23   3   8      153.73      168.62     13.97 o 
  25   3   8      211.48      251.71     12.04 o 
  27   3   8      123.26      125.90     11.27 o 
 -40   4   8      221.72      229.03     14.68 o 
 -38   4   8       92.65      101.06      9.89 o 
 -36   4   8        4.12        8.66      4.02 o 
 -34   4   8      299.72      317.54      8.94 o 
 -32   4   8        0.04       -0.60      3.18 o 
 -30   4   8        3.17        5.19      3.18 o 
 -28   4   8      161.06      170.38      7.72 o 
 -26   4   8      930.02      858.71     18.04 o 
 -24   4   8        1.08        8.04      3.58 o 
 -22   4   8      528.08      410.06     10.56 o 
 -20   4   8        1.39        3.91      3.72 o 
 -18   4   8      406.54      421.30     10.02 o 
 -16   4   8      666.43      809.78     14.50 o 
 -14   4   8     2395.82     2390.43     27.87 o 
 -12   4   8      342.96      289.48      6.99 o 
 -10   4   8     1091.25      968.09     11.34 o 
  -8   4   8       23.57        4.30      1.35 o 
  -6   4   8     2217.59     2326.02     16.71 o 
  -4   4   8     2484.89     2707.99     19.17 o 
  -2   4   8     2442.54     2557.67     18.31 o 
   0   4   8      215.77      169.49      4.51 o 
   2   4   8     1273.21     1361.87     14.83 o 
   4   4   8     1515.09     1552.05     17.53 o 
   6   4   8     4880.36     4889.84     50.21 o 
   8   4   8     1460.67     1437.99     18.79 o 
  10   4   8      195.61      217.70      7.99 o 
  12   4   8       31.32       28.81      5.05 o 
  14   4   8      293.56      316.81     11.71 o 
  16   4   8       31.00       27.40      5.22 o 
  18   4   8       43.20       36.25      5.90 o 
  20   4   8        5.14        4.40      4.72 o 
  22   4   8       24.96       28.36      6.18 o 
  24   4   8       26.37       24.86      6.25 o 
  26   4   8        7.37       15.17      7.70 o 
 -39   5   8       15.43       19.28      5.93 o 
 -37   5   8       57.57       53.61      6.30 o 
 -35   5   8        4.53        3.05      3.58 o 
 -33   5   8       24.87       25.00      4.13 o 
 -31   5   8      532.77      533.19     14.44 o 
 -29   5   8      193.54      175.69     15.90 o 
 -27   5   8      110.18      123.73     10.32 o 
 -25   5   8        0.18        1.12      3.65 o 
 -23   5   8      925.32      814.53     17.67 o 
 -21   5   8       62.09       72.74      6.98 o 
 -19   5   8     1247.92     1032.72     20.25 o 
 -17   5   8     3129.53     3030.52     39.94 o 
 -15   5   8      141.59      177.09      7.88 o 
 -13   5   8     4872.52     4637.31     49.95 o 
 -11   5   8     4042.63     4134.71     42.48 o 
  -9   5   8      579.03      544.32      9.98 o 
  -7   5   8     6596.23     6741.47     60.39 o 
  -5   5   8     3905.29     3919.49     31.67 o 
  -3   5   8      685.39      693.61      7.41 o 
  -1   5   8     2690.30     2710.17     24.27 o 
   1   5   8       10.88       10.06      1.88 o 
   3   5   8     2235.03     2034.31     20.09 o 
   5   5   8     1730.63     1662.96     20.22 o 
   7   5   8      146.52      117.36      5.25 o 
   9   5   8     5346.90     5379.92     57.46 o 
  11   5   8       12.97       16.59      3.92 o 
  13   5   8      170.58      161.45      9.07 o 
  15   5   8       27.01       13.18      4.72 o 
  17   5   8       67.44       54.73      6.78 o 
  19   5   8      170.33      177.40     10.58 o 
  21   5   8     1080.93     1151.68     34.87 o 
  23   5   8      356.17      374.05     14.27 o 
  25   5   8      806.48      874.93     28.05 o 
 -38   6   8       15.49       17.62      7.61 o 
 -36   6   8       79.28       79.37      8.75 o 
 -34   6   8       53.53       47.29      6.11 o 
 -32   6   8      829.88      827.19     17.76 o 
 -30   6   8      227.53      216.25     10.73 o 
 -28   6   8      332.64      293.94     10.95 o 
 -26   6   8       99.33      102.89      7.48 o 
 -24   6   8      174.44      150.73      8.97 o 
 -22   6   8      114.90       97.83      7.32 o 
 -20   6   8      840.50      756.67     17.33 o 
 -18   6   8        1.30        6.46      5.52 o 
 -16   6   8       13.60       24.97      4.16 o 
 -14   6   8        7.16        4.28      3.01 o 
 -12   6   8     1086.00     1080.38     14.86 o 
 -10   6   8      847.39      798.99     12.94 o 
  -8   6   8     8052.17     7813.83     72.27 o 
  -6   6   8     1594.24     1514.11     18.88 o 
  -4   6   8     2732.23     2479.05     39.54 o 
  -2   6   8     1255.45     1192.29     24.14 o 
   0   6   8       69.36       66.49      3.70 o 
   2   6   8      790.70      747.10     11.26 o 
   4   6   8      486.42      440.45      8.25 o 
   6   6   8     1877.76     1733.10     22.27 o 
   8   6   8      278.34      288.57     10.13 o 
  10   6   8        0.00        0.00      3.25 o 
  12   6   8      263.45      257.61     10.57 o 
  14   6   8        9.58       12.40      4.71 o 
  16   6   8       41.34       47.86      6.95 o 
  18   6   8        7.12        5.48      5.32 o 
  20   6   8        2.78        2.23      5.61 o 
  22   6   8      251.12      265.41     15.54 o 
  24   6   8      234.04      265.41     22.42 o 
 -35   7   8        0.53        7.95      6.75 o 
 -33   7   8       16.25       15.91      8.90 o 
 -31   7   8       31.58       30.60      5.38 o 
 -29   7   8      384.22      368.40     11.26 o 
 -27   7   8       89.91      120.20      8.77 o 
 -25   7   8       71.96       74.06      7.27 o 
 -23   7   8       90.61       77.82      7.01 o 
 -21   7   8       74.06       58.86      8.24 o 
 -19   7   8        0.72       -3.52      3.80 o 
 -17   7   8       12.44       28.17      4.79 o 
 -15   7   8      118.97      103.26      6.54 o 
 -13   7   8      141.29      158.73      7.32 o 
 -11   7   8      561.52      543.10     12.45 o 
  -9   7   8       70.15       73.91      4.31 o 
  -7   7   8      799.26      874.65     18.65 o 
  -5   7   8       99.59      118.49      7.07 o 
  -3   7   8      316.67      268.73      8.87 o 
  -1   7   8      826.43      771.62     16.45 o 
   1   7   8     1458.55     1421.25     22.96 o 
   3   7   8     2272.97     2182.42     28.37 o 
   5   7   8      176.96      158.26      7.39 o 
   7   7   8      899.11      866.04     22.07 o 
   9   7   8        1.03        0.21      3.88 o 
  11   7   8       31.73       36.94      4.90 o 
  13   7   8      126.76      121.12      7.92 o 
  15   7   8      325.20      328.90     13.36 o 
  17   7   8       35.61       36.42      7.05 o 
  19   7   8      177.36      189.29     12.28 o 
  21   7   8      120.39      115.37     16.41 o 
 -32   8   8        7.12       10.58      7.27 o 
 -30   8   8      498.61      451.03     14.26 o 
 -28   8   8        0.89        2.20      4.19 o 
 -26   8   8       23.10       21.48      5.21 o 
 -24   8   8      194.23      189.04     11.05 o 
 -22   8   8     1314.38     1323.66     27.39 o 
 -20   8   8        1.37        9.98      5.25 o 
 -18   8   8     1514.28     1609.15     33.50 o 
 -16   8   8       54.75       66.44      7.43 o 
 -14   8   8        0.57        8.55      4.02 o 
 -12   8   8      340.04      343.28     11.15 o 
 -10   8   8        0.88       -1.91      3.73 o 
  -8   8   8       33.65       38.89      5.15 o 
  -6   8   8      178.55      141.66      7.42 o 
  -4   8   8       32.58       43.28      5.08 o 
  -2   8   8       56.02       58.11      5.93 o 
   0   8   8      123.23      131.90      7.43 o 
   2   8   8       93.97       83.50      6.88 o 
   4   8   8        0.82       -4.66      4.66 o 
   6   8   8       12.71       22.72      6.16 o 
   8   8   8      259.63      267.48     10.85 o 
  10   8   8        8.91       13.58      4.83 o 
  12   8   8       60.18       65.58      6.58 o 
  14   8   8        0.56        1.78      4.69 o 
  16   8   8      455.76      456.25     15.28 o 
  18   8   8        1.45        7.25      7.06 o 
  20   8   8        0.01       12.33      7.83 o 
 -29   9   8      112.14       87.49      9.21 o 
 -27   9   8     1794.63     1905.84     36.97 o 
 -25   9   8      864.10      926.13     23.91 o 
 -23   9   8      563.07      570.78     16.06 o 
 -21   9   8     1989.06     2057.18     34.81 o 
 -19   9   8       47.67       64.26      6.94 o 
 -17   9   8      905.28     1001.45     21.45 o 
 -15   9   8     1579.88     1655.43     29.30 o 
 -13   9   8        8.91       11.62      5.68 o 
 -11   9   8     1180.58     1252.69     29.96 o 
  -9   9   8      763.08      794.47     19.03 o 
  -7   9   8      164.67      173.75      8.07 o 
  -5   9   8      194.94      183.95      8.64 o 
  -3   9   8       42.66       39.63      5.93 o 
  -1   9   8        2.14       -1.73      4.87 o 
   1   9   8        3.04       -3.08      3.80 o 
   3   9   8      273.62      262.59     12.40 o 
   5   9   8      238.60      266.80     15.56 o 
   7   9   8        3.80       -6.32      9.80 o 
   9   9   8      431.55      435.30     28.19 o 
  11   9   8       90.93       89.97      9.84 o 
  13   9   8        1.47        6.79      6.09 o 
  15   9   8        7.91       29.06      7.26 o 
  17   9   8        3.80        6.72      7.38 o 
 -24  10   8      571.75      601.75     21.82 o 
 -22  10   8       63.63       51.89      7.25 o 
 -20  10   8       59.64       45.82      6.44 o 
 -18  10   8        6.06       12.32      5.62 o 
 -16  10   8      273.73      311.98     16.09 o 
 -14  10   8       24.09       32.71      7.64 o 
 -12  10   8        1.56       -0.40      5.83 o 
 -10  10   8       18.96       11.48      6.78 o 
  -8  10   8      406.63      470.00     14.99 o 
  -6  10   8        1.91       15.30      7.99 o 
  -4  10   8      798.44      843.08     19.21 o 
  -2  10   8       78.56       84.61     10.81 o 
   0  10   8      246.49      247.14     13.20 o 
   2  10   8       21.64       30.10      6.69 o 
   4  10   8        1.75        6.87      6.35 o 
   6  10   8      277.49      310.73     18.13 o 
   8  10   8      405.80      443.89     20.71 o 
  10  10   8      851.88      958.37     61.32 o 
  12  10   8      247.71      250.43     29.96 o 
 -19  11   8        1.45       -2.82      6.13 o 
 -17  11   8        0.06        0.85      6.69 o 
 -15  11   8       16.27       28.23     15.26 o 
 -13  11   8      162.63      179.48     13.66 o 
 -11  11   8       55.55       36.21      7.69 o 
  -9  11   8      141.75      150.76     11.92 o 
  -7  11   8       19.53       20.55      7.12 o 
  -5  11   8      251.12      284.83     14.23 o 
  -3  11   8      181.94      196.64     14.69 o 
  -1  11   8      164.83      152.26     10.94 o 
   1  11   8       45.74       47.92      9.89 o 
   3  11   8      162.63      185.11     15.56 o 
   5  11   8      421.45      454.50     21.14 o 
 -43   1   9       43.55       22.02     12.46 o 
 -41   1   9       30.72       32.42      6.39 o 
 -39   1   9       29.44       21.50      5.45 o 
 -37   1   9      100.93       96.60     11.87 o 
 -35   1   9       52.97       45.76      3.39 o 
 -33   1   9      345.64      326.51      9.17 o 
 -31   1   9      107.27       98.35      5.36 o 
 -29   1   9       17.98       13.64      4.66 o 
 -27   1   9     2708.78     2671.76     43.75 o 
 -25   1   9      667.58      629.60     14.51 o 
 -23   1   9      560.99      517.06     11.19 o 
 -21   1   9     1227.85     1136.75     17.21 o 
 -19   1   9        1.16        3.40      2.42 o 
 -17   1   9      142.27      158.51      5.11 o 
 -15   1   9     1616.06     1600.42     15.90 o 
 -13   1   9        0.08        5.80      1.58 o 
 -11   1   9     2805.59     2728.65     21.11 o 
  -9   1   9     4600.00     5142.79     37.30 o 
  -7   1   9      349.81      418.61      5.33 o 
  -5   1   9     1833.78     2036.13     15.42 o 
  -3   1   9      230.71      204.91      3.48 o 
  -1   1   9     1607.32     1674.52     13.18 o 
   1   1   9      925.35      911.78      9.96 o 
   3   1   9     3330.17     3554.46     28.70 o 
   5   1   9       64.71       46.11      3.48 o 
   7   1   9     1935.92     2056.29     32.91 o 
   9   1   9      381.84      416.18     10.82 o 
  11   1   9        8.36        4.75      4.15 o 
  13   1   9     1881.52     2025.17     45.30 o 
  15   1   9       48.21       26.97      5.22 o 
  17   1   9     1032.01     1012.22     30.91 o 
  19   1   9      362.64      429.48     19.59 o 
  21   1   9       49.72       67.89      7.01 o 
  23   1   9      239.55      235.26     11.81 o 
  25   1   9      304.63      335.43     14.61 o 
  27   1   9       10.47       15.52      9.89 o 
 -42   2   9      104.25      107.35     18.69 o 
 -40   2   9       59.76       64.60     10.20 o 
 -38   2   9      100.07      115.16     12.45 o 
 -36   2   9       68.11       70.18      8.24 o 
 -34   2   9      492.07      475.77     12.08 o 
 -32   2   9       34.29       30.14      4.10 o 
 -30   2   9      992.86      965.51     19.76 o 
 -28   2   9        8.73        2.94      3.06 o 
 -26   2   9        0.16        1.36      2.98 o 
 -24   2   9      431.63      388.29     11.39 o 
 -22   2   9       26.77       24.54      5.25 o 
 -20   2   9      281.33      258.18      7.53 o 
 -18   2   9      455.86      423.29      9.73 o 
 -16   2   9       11.78        4.82      2.29 o 
 -14   2   9       23.44       28.52      2.45 o 
 -12   2   9      562.33      524.86      7.79 o 
 -10   2   9       89.36       96.93      2.95 o 
  -8   2   9      727.61      801.04      7.91 o 
  -6   2   9      513.60      528.22      5.94 o 
  -4   2   9      171.60      196.07      4.05 o 
  -2   2   9     1685.88     1817.34     13.67 o 
   0   2   9        7.90       19.02      1.68 o 
   2   2   9      658.67      630.38      7.42 o 
   4   2   9       12.16       23.64      2.69 o 
   6   2   9      670.32      586.54     10.77 o 
   8   2   9       67.53       64.94      4.28 o 
  10   2   9      299.15      321.97     12.73 o 
  12   2   9     1443.10     1475.74     32.42 o 
  14   2   9     1527.66     1622.64     44.15 o 
  16   2   9        4.17       11.56      4.79 o 
  18   2   9     1253.20     1285.78     39.90 o 
  20   2   9       80.97      110.64     12.05 o 
  22   2   9      289.98      288.70     11.81 o 
  24   2   9        5.19        3.38      5.33 o 
  26   2   9        0.81        8.81      7.70 o 
 -41   3   9       50.72       82.21     23.49 o 
 -39   3   9       62.47       64.76      6.67 o 
 -37   3   9       14.24       11.62      3.31 o 
 -35   3   9       70.75       80.28      5.72 o 
 -33   3   9       51.82       55.31      5.03 o 
 -31   3   9      110.83      117.93      7.01 o 
 -29   3   9      157.53      139.42      7.87 o 
 -27   3   9      585.22      595.99     14.21 o 
 -25   3   9      257.21      216.05      8.94 o 
 -23   3   9        0.07       -2.14      3.16 o 
 -21   3   9        2.77        4.57      4.19 o 
 -19   3   9      151.90      185.22      7.14 o 
 -17   3   9      921.18     1046.44     18.40 o 
 -15   3   9       22.65       25.13      3.11 o 
 -13   3   9        0.75        1.02      2.15 o 
 -11   3   9     1440.13     1495.48     14.03 o 
  -9   3   9     1013.65     1081.56     11.40 o 
  -7   3   9       20.17       30.13      1.89 o 
  -5   3   9      423.48      461.85      5.43 o 
  -3   3   9      747.00      754.24      7.44 o 
  -1   3   9      439.89      463.48      6.12 o 
   1   3   9      102.40      149.61      4.37 o 
   3   3   9       26.84       47.01      2.80 o 
   5   3   9      334.42      368.95      6.91 o 
   7   3   9     1065.18     1008.51     18.11 o 
   9   3   9       84.82       90.69      5.18 o 
  11   3   9      972.88      952.04     35.75 o 
  13   3   9      747.30      741.45     17.76 o 
  15   3   9      121.88      141.11      9.08 o 
  17   3   9       16.65       11.89      4.72 o 
  19   3   9      267.00      283.45     12.78 o 
  21   3   9       10.51       19.02      5.81 o 
  23   3   9        0.73        8.37      5.81 o 
  25   3   9      109.26       94.84     11.56 o 
  27   3   9      592.72      604.27     29.90 o 
 -40   4   9      219.70      257.72     15.47 o 
 -38   4   9      131.28      129.54      8.66 o 
 -36   4   9      412.96      441.43     12.01 o 
 -34   4   9       90.75       80.17     11.07 o 
 -32   4   9      226.34      214.92      8.70 o 
 -30   4   9      680.80      595.08     15.21 o 
 -28   4   9       11.12       13.53      4.45 o 
 -26   4   9      523.96      516.13     14.39 o 
 -24   4   9     1703.67     1770.63     33.03 o 
 -22   4   9      213.22      127.96      8.20 o 
 -20   4   9        0.24        0.88      3.46 o 
 -18   4   9     1431.41     1256.65     21.28 o 
 -16   4   9      348.45      275.73      7.26 o 
 -14   4   9      479.49      490.26      9.29 o 
 -12   4   9     1111.60     1008.24     13.27 o 
 -10   4   9        5.43        2.39      1.71 o 
  -8   4   9      645.63      622.37      8.12 o 
  -6   4   9     1917.48     1767.17     15.40 o 
  -4   4   9      223.30      235.44      4.10 o 
  -2   4   9     2598.93     2505.24     20.51 o 
   0   4   9       25.11        9.73      1.92 o 
   2   4   9      453.88      453.47      7.36 o 
   4   4   9     2904.28     2694.68     26.85 o 
   6   4   9     2486.49     2382.38     27.74 o 
   8   4   9     1463.60     1401.62     20.48 o 
  10   4   9     1418.29     1432.04     24.72 o 
  12   4   9      337.70      332.98     12.27 o 
  14   4   9        1.30        4.39      4.45 o 
  16   4   9      214.19      199.03     11.04 o 
  18   4   9       37.17       43.82      6.52 o 
  20   4   9      207.03      202.64     11.50 o 
  22   4   9       33.11       39.41      7.05 o 
  24   4   9       10.76       11.01      7.51 o 
  26   4   9       26.32       12.94      8.13 o 
 -39   5   9      310.63      357.47     15.47 o 
 -37   5   9      145.69      184.13     10.01 o 
 -35   5   9       48.41       71.14      5.76 o 
 -33   5   9       82.37       95.46     11.01 o 
 -31   5   9        0.34        2.47      3.91 o 
 -29   5   9       36.36       29.74      5.32 o 
 -27   5   9      175.39      163.71      9.49 o 
 -25   5   9      748.39      731.00     19.07 o 
 -23   5   9        3.79        2.54      4.67 o 
 -21   5   9      202.00      217.67      9.11 o 
 -19   5   9       51.49       42.52      5.45 o 
 -17   5   9     1476.71     1541.79     23.41 o 
 -15   5   9      289.61      272.10      7.29 o 
 -13   5   9      196.89      226.00      7.21 o 
 -11   5   9        5.41        9.31      1.98 o 
  -9   5   9     2099.08     1993.41     21.98 o 
  -7   5   9     1371.58     1320.14     16.06 o 
  -5   5   9     1740.75     1610.84     19.29 o 
  -3   5   9      836.10      794.00     12.24 o 
  -1   5   9     2155.18     2009.87     21.45 o 
   1   5   9       24.91       22.79      2.56 o 
   3   5   9      184.26      196.89      5.35 o 
   5   5   9      509.31      503.95      9.56 o 
   7   5   9       10.95        7.39      3.18 o 
   9   5   9       36.46       30.96      4.14 o 
  11   5   9       71.20       64.72      6.02 o 
  13   5   9        0.10        3.80      4.72 o 
  15   5   9       24.71       23.91      6.18 o 
  17   5   9       70.38       81.09      7.83 o 
  19   5   9       27.47       36.37      6.72 o 
  21   5   9      185.98      193.61     11.71 o 
  23   5   9       52.92       62.24      9.66 o 
  25   5   9        1.92        8.81     17.62 o 
 -36   6   9      183.33      202.83     12.29 o 
 -34   6   9        0.18        6.31      4.21 o 
 -32   6   9       76.90       49.07      6.54 o 
 -30   6   9      176.83      176.18     10.11 o 
 -28   6   9      156.74      147.59     10.32 o 
 -26   6   9      100.08      107.60      8.09 o 
 -24   6   9        0.00       -2.61      4.34 o 
 -22   6   9        8.68        6.03      4.12 o 
 -20   6   9     1173.89     1052.48     22.23 o 
 -18   6   9      210.13      172.97      8.22 o 
 -16   6   9      555.20      507.25     11.65 o 
 -14   6   9      258.20      215.68      8.21 o 
 -12   6   9      831.34      835.97     13.96 o 
 -10   6   9     1313.84     1249.29     15.75 o 
  -8   6   9      488.03      476.61      9.50 o 
  -6   6   9      959.62      906.86     16.54 o 
  -4   6   9       23.06       22.70      4.07 o 
  -2   6   9       28.08       26.84      4.59 o 
   0   6   9      217.62      210.90      7.45 o 
   2   6   9      390.80      393.15      8.17 o 
   4   6   9      122.39      118.52      6.17 o 
   6   6   9      316.88      314.29      8.47 o 
   8   6   9      209.31      195.24      8.18 o 
  10   6   9       58.78       43.11      4.94 o 
  12   6   9      440.26      472.93     14.03 o 
  14   6   9      202.15      203.59     13.99 o 
  16   6   9      185.48      182.66     11.30 o 
  18   6   9       15.23       16.43      6.18 o 
  20   6   9       74.14       83.71      9.11 o 
  22   6   9       20.90        7.83      7.70 o 
 -35   7   9       72.65       68.11      8.13 o 
 -33   7   9        0.10        4.49      5.03 o 
 -31   7   9       49.93       54.64      7.20 o 
 -29   7   9      332.30      331.09     19.01 o 
 -27   7   9        4.38        9.88      5.05 o 
 -25   7   9      179.69      164.88     10.11 o 
 -23   7   9      219.75      204.63     10.79 o 
 -21   7   9      392.06      373.87     18.20 o 
 -19   7   9      986.17      941.15     19.29 o 
 -17   7   9       58.38       68.79      5.67 o 
 -15   7   9       63.63       56.16      5.34 o 
 -13   7   9      307.96      334.39      9.93 o 
 -11   7   9       24.47       20.21      3.58 o 
  -9   7   9     3010.50     2912.49     43.80 o 
  -7   7   9      511.49      481.66     12.91 o 
  -5   7   9     1277.02     1139.97     20.31 o 
  -3   7   9        0.05        0.14      3.65 o 
  -1   7   9        4.03        6.71      3.65 o 
   1   7   9      358.96      357.40     17.96 o 
   3   7   9     1739.39     1624.13     31.08 o 
   5   7   9     1057.93      954.26     21.67 o 
   7   7   9       22.14       21.19      4.76 o 
   9   7   9      243.53      240.71      9.61 o 
  11   7   9        0.45        7.01      4.23 o 
  13   7   9      261.13      268.02     12.24 o 
  15   7   9      847.67      900.69     23.03 o 
  17   7   9       13.70       17.93      7.31 o 
  19   7   9      380.23      366.62     19.72 o 
  21   7   9        4.83        2.20     11.25 o 
 -32   8   9       29.71       32.41      9.14 o 
 -30   8   9        7.14        7.08      5.16 o 
 -28   8   9      499.39      557.85     16.77 o 
 -26   8   9       25.76       28.91      6.60 o 
 -24   8   9        0.09       -3.30      4.89 o 
 -22   8   9       31.85       32.58      6.72 o 
 -20   8   9      359.49      356.85     12.28 o 
 -18   8   9       77.59       97.98      6.83 o 
 -16   8   9     2011.55     2140.95     34.45 o 
 -14   8   9      136.60      162.40     10.15 o 
 -12   8   9        0.25        5.77      4.45 o 
 -10   8   9      520.84      477.37     13.72 o 
  -8   8   9       46.13       48.40      5.68 o 
  -6   8   9      387.87      428.47     11.36 o 
  -4   8   9        7.80       24.23      6.97 o 
  -2   8   9      693.36      628.25     15.85 o 
   0   8   9      399.43      390.14     12.13 o 
   2   8   9      141.74      133.12     16.10 o 
   4   8   9       69.19       57.70      8.94 o 
   6   8   9       13.81       15.68      6.92 o 
   8   8   9       26.85       21.37      6.49 o 
  10   8   9        5.79        5.87      5.25 o 
  12   8   9       71.20       78.20      7.14 o 
  14   8   9       31.35       32.22      7.16 o 
  16   8   9      350.09      379.15     18.54 o 
  18   8   9       93.46      113.68     13.69 o 
 -29   9   9      267.93      245.71     12.60 o 
 -27   9   9       75.78       80.54      8.97 o 
 -25   9   9        0.19        8.70      5.30 o 
 -23   9   9        7.90        9.09      6.22 o 
 -21   9   9     1301.45     1373.83     26.62 o 
 -19   9   9       18.71       15.26      5.62 o 
 -17   9   9     1106.89     1186.05     35.04 o 
 -15   9   9      114.19      144.14      9.92 o 
 -13   9   9      143.32      160.66     11.61 o 
 -11   9   9      341.58      331.92     19.96 o 
  -9   9   9      445.87      497.47     14.48 o 
  -7   9   9        9.91       11.38      4.89 o 
  -5   9   9       73.16       70.41      9.99 o 
  -3   9   9        0.71       -4.34      4.34 o 
  -1   9   9       98.36       82.78      7.27 o 
   1   9   9       53.81       47.89      6.91 o 
   3   9   9       29.72       28.37     12.00 o 
   5   9   9       22.55       59.95     17.70 o 
   7   9   9      106.10       95.68     12.05 o 
   9   9   9       49.90       47.38     10.17 o 
  11   9   9       37.53       39.66      8.91 o 
  13   9   9      427.01      403.81     17.53 o 
  15   9   9       50.22       57.08     10.17 o 
 -24  10   9      356.22      384.61     16.05 o 
 -22  10   9       61.10       64.35      8.75 o 
 -20  10   9       52.03       52.78      6.75 o 
 -18  10   9      194.72      175.32     12.54 o 
 -16  10   9      127.50      163.79     13.14 o 
 -14  10   9      109.99       84.15     10.17 o 
 -12  10   9      206.63      213.66     13.75 o 
 -10  10   9       78.89       98.53      9.75 o 
  -8  10   9     1140.79     1259.59     28.76 o 
  -6  10   9      651.87      652.08     16.77 o 
  -4  10   9       42.65       44.70      6.60 o 
  -2  10   9        1.77       -2.97      5.05 o 
   0  10   9       33.97       33.88      7.84 o 
   2  10   9      265.63      240.63     24.95 o 
   4  10   9        0.00        1.19      6.35 o 
   6  10   9      304.85      327.78     30.89 o 
   8  10   9      200.93      225.18     16.78 o 
  10  10   9       10.77        5.71      7.70 o 
 -17  11   9       77.35       77.62     10.42 o 
 -15  11   9       19.20       23.44      7.89 o 
 -13  11   9       50.05       30.20      8.48 o 
 -11  11   9       30.07       20.93      7.39 o 
  -9  11   9       67.65       85.91     11.25 o 
  -7  11   9       30.38       21.80      7.39 o 
  -5  11   9     1064.40     1211.02     34.70 o 
  -3  11   9      180.17      161.21     10.25 o 
  -1  11   9     1403.19     1479.44     32.55 o 
   1  11   9      188.39      167.03     14.61 o 
   3  11   9      313.80      304.58     35.48 o 
 -42   0  10        6.48       20.55     17.62 o 
 -40   0  10      110.66      103.10     10.50 o 
 -38   0  10      175.12      198.82     15.47 o 
 -36   0  10        0.09        3.67      4.00 o 
 -34   0  10        5.41        7.63      3.91 o 
 -32   0  10       44.39       42.72      5.73 o 
 -30   0  10      142.32      130.26     12.71 o 
 -28   0  10       48.24       50.99      5.73 o 
 -26   0  10      330.12      329.60     13.03 o 
 -24   0  10     7980.80     7871.18    136.65 o 
 -22   0  10       53.29       72.16      5.59 o 
 -20   0  10      548.80      525.14     15.39 o 
 -18   0  10     4646.99     4740.34     75.91 o 
 -16   0  10     3639.70     3663.19     52.07 o 
 -14   0  10     3632.24     3800.80     51.87 o 
 -12   0  10     7546.98     7567.45     88.91 o 
 -10   0  10     5703.40     6037.07     70.55 o 
  -8   0  10       31.78       44.45      3.78 o 
  -6   0  10     1328.59     1612.15     18.43 o 
  -4   0  10      935.60     1069.50     13.53 o 
  -2   0  10      310.60      287.94      5.93 o 
   0   0  10       74.57      112.83      5.18 o 
   2   0  10    10199.72    10456.62    139.67 o 
   4   0  10      869.65      899.06     17.03 o 
   6   0  10     2473.69     2647.90     46.60 o 
   8   0  10        2.67        5.14      4.40 o 
  10   0  10       98.75       88.82     11.28 o 
  12   0  10      131.88      114.59     12.46 o 
  14   0  10        7.47        2.10      7.05 o 
  16   0  10       50.56       29.69      9.17 o 
  18   0  10      309.97      349.74     19.64 o 
  20   0  10      627.47      659.99     66.07 o 
  22   0  10      113.09      105.34     13.38 o 
  24   0  10      522.29      525.58     32.30 o 
  26   0  10       45.62       44.04     14.68 o 
 -43   1  10       44.86       64.21     15.47 o 
 -41   1  10       64.44       60.65      9.13 o 
 -39   1  10       45.06       40.37      6.57 o 
 -37   1  10       14.23       13.81      3.95 o 
 -35   1  10        4.76        2.64      2.77 o 
 -33   1  10      240.18      199.38      7.07 o 
 -31   1  10      780.29      736.06     14.85 o 
 -29   1  10      127.08      112.68      6.44 o 
 -27   1  10     3525.42     3431.64     54.85 o 
 -25   1  10      673.84      629.19     15.49 o 
 -23   1  10     2568.14     2463.74     41.46 o 
 -21   1  10        0.01        8.98      2.52 o 
 -19   1  10      333.10      390.96     11.38 o 
 -17   1  10      428.82      542.20     11.53 o 
 -15   1  10      168.52      159.48      5.42 o 
 -13   1  10        7.22       22.84      2.56 o 
 -11   1  10     8737.76     8920.88     67.94 o 
  -9   1  10        0.03        6.44      1.61 o 
  -7   1  10     1893.66     1962.22     15.26 o 
  -5   1  10      767.37      684.09      6.93 o 
  -3   1  10        8.44        3.59      1.26 o 
  -1   1  10      113.83      183.91      4.19 o 
   1   1  10       75.30      120.93      4.41 o 
   3   1  10     1577.15     1521.28     17.38 o 
   5   1  10      485.14      397.69      9.04 o 
   7   1  10      402.98      404.19      8.91 o 
   9   1  10        1.61       -0.18      2.86 o 
  11   1  10      560.46      597.55     15.73 o 
  13   1  10      130.88      124.16      8.50 o 
  15   1  10      543.65      591.51     27.47 o 
  17   1  10      359.46      389.49     14.87 o 
  19   1  10        3.87       -3.28      4.59 o 
  21   1  10       14.68       14.73      6.09 o 
  23   1  10       57.42       52.64      7.55 o 
  25   1  10       34.96       10.00     11.48 o 
 -42   2  10        0.78       13.21     12.46 o 
 -40   2  10        7.67        4.07      6.36 o 
 -38   2  10       55.57       47.16      8.26 o 
 -36   2  10        1.62       10.40      3.64 o 
 -34   2  10      202.61      180.44     13.99 o 
 -32   2  10       28.94       28.33      4.81 o 
 -30   2  10       41.95       51.72      5.72 o 
 -28   2  10      699.89      726.07     15.84 o 
 -26   2  10       29.43       34.00      4.57 o 
 -24   2  10        6.58       12.40      3.84 o 
 -22   2  10      204.17      180.20     11.44 o 
 -20   2  10      188.77      177.89      6.85 o 
 -18   2  10        0.58        3.11      2.52 o 
 -16   2  10       55.89       69.71      4.69 o 
 -14   2  10     1004.14     1160.81     16.86 o 
 -12   2  10        5.28        7.34      2.20 o 
 -10   2  10     1579.49     1768.53     16.97 o 
  -8   2  10     1538.97     1629.41     14.64 o 
  -6   2  10      139.96       98.84      3.03 o 
  -4   2  10     2068.65     2262.82     17.42 o 
  -2   2  10      422.97      442.30      5.61 o 
   0   2  10      134.54       88.40      3.46 o 
   2   2  10      407.72      369.84      6.42 o 
   4   2  10      132.09      115.21      4.70 o 
   6   2  10       68.91       59.69      4.33 o 
   8   2  10       24.30       24.57      3.52 o 
  10   2  10        1.00       -0.51      3.73 o 
  12   2  10      134.93      122.79      8.62 o 
  14   2  10        8.27        7.02      4.72 o 
  16   2  10       21.81       14.35      5.33 o 
  18   2  10        0.13        3.01      4.72 o 
  20   2  10      208.55      226.36     15.00 o 
  22   2  10        0.03       -4.72      4.72 o 
  24   2  10        4.62       -1.30      7.70 o 
  26   2  10        8.01        0.00      7.23 o 
 -41   3  10      742.41      830.95     55.79 o 
 -39   3  10       47.40       40.33      4.71 o 
 -37   3  10      198.22      195.28      8.56 o 
 -35   3  10      630.59      650.98     15.99 o 
 -33   3  10       65.59       64.95      6.78 o 
 -31   3  10     1233.15     1198.31     22.96 o 
 -29   3  10      588.31      561.28     13.83 o 
 -27   3  10      468.11      424.60     14.41 o 
 -25   3  10       13.70       12.53      4.67 o 
 -23   3  10      703.40      660.26     16.30 o 
 -21   3  10      248.09      212.72      9.33 o 
 -19   3  10      189.97      202.28      7.53 o 
 -17   3  10     1018.81      994.59     18.08 o 
 -15   3  10       80.37       75.57      5.34 o 
 -13   3  10     1609.27     1497.76     21.36 o 
 -11   3  10      609.06      548.96      8.53 o 
  -9   3  10      299.87      266.46      5.67 o 
  -7   3  10        7.80        9.87      1.83 o 
  -5   3  10       43.62       43.43      2.18 o 
  -3   3  10      106.69      152.49      3.62 o 
  -1   3  10      254.40      221.96      5.21 o 
   1   3  10        1.07        1.25      1.87 o 
   3   3  10       53.83       45.50      2.77 o 
   5   3  10      417.28      419.14      9.49 o 
   7   3  10      174.95      169.42      7.00 o 
   9   3  10       66.79       63.56      5.36 o 
  11   3  10      139.70      162.85     10.14 o 
  13   3  10      158.63      146.30     11.11 o 
  15   3  10      404.95      399.71     13.73 o 
  17   3  10      463.87      429.11     14.43 o 
  19   3  10      391.31      416.69     14.51 o 
  21   3  10      123.96      111.00     11.22 o 
  23   3  10      415.70      482.64     30.19 o 
  25   3  10      320.11      334.80     24.24 o 
 -40   4  10      319.89      321.08     12.62 o 
 -38   4  10       27.75       28.19      5.87 o 
 -36   4  10      513.08      578.67     15.68 o 
 -34   4  10      143.07      121.73      7.78 o 
 -32   4  10     1657.56     1733.37     30.83 o 
 -30   4  10        0.94       -2.91      4.99 o 
 -28   4  10       33.13       34.62      5.72 o 
 -26   4  10       53.06       41.43      6.03 o 
 -24   4  10       43.11       59.94      6.16 o 
 -22   4  10       21.50       15.46      4.67 o 
 -20   4  10     1817.43     1961.40     36.18 o 
 -18   4  10      294.67      264.47      9.66 o 
 -16   4  10       52.58       58.71      4.00 o 
 -14   4  10      160.66      143.15      6.59 o 
 -12   4  10      127.67       95.63      5.21 o 
 -10   4  10     2061.94     2041.73     24.51 o 
  -8   4  10     1098.34      869.48     12.38 o 
  -6   4  10      374.46      401.38      7.67 o 
  -4   4  10      977.26      800.76     10.41 o 
  -2   4  10       16.92        3.59      1.92 o 
   0   4  10      397.61      425.13      7.05 o 
   2   4  10       29.51       17.20      2.52 o 
   4   4  10     3268.67     3043.16     46.91 o 
   6   4  10        0.10       10.32      3.18 o 
   8   4  10      285.65      284.89      9.06 o 
  10   4  10      667.08      675.00     15.77 o 
  12   4  10        2.88        3.08      4.72 o 
  14   4  10      334.34      330.60     13.04 o 
  16   4  10        4.29        1.83      5.05 o 
  18   4  10      401.01      404.31     14.75 o 
  20   4  10       38.41       33.39      6.91 o 
  22   4  10       38.22       34.31      9.27 o 
  24   4  10       44.31       30.13      9.27 o 
 -39   5  10      320.97      359.97     14.48 o 
 -37   5  10       14.22       16.77      4.71 o 
 -35   5  10       29.92       23.22      4.75 o 
 -33   5  10       64.48       50.77      6.60 o 
 -31   5  10       32.64       22.81      5.09 o 
 -29   5  10       16.06       13.21      4.98 o 
 -27   5  10      107.06       96.78      8.36 o 
 -25   5  10       41.51       39.40      6.29 o 
 -23   5  10       84.37       62.98     10.17 o 
 -21   5  10       27.52       47.63      6.17 o 
 -19   5  10      375.67      366.10     12.68 o 
 -17   5  10      487.24      408.40     11.20 o 
 -15   5  10        0.42        3.08      2.60 o 
 -13   5  10     1281.96     1254.28     18.23 o 
 -11   5  10     2184.74     2039.89     38.96 o 
  -9   5  10     1329.66     1320.22     16.31 o 
  -7   5  10      726.70      762.95     11.76 o 
  -5   5  10     1389.45     1244.14     22.19 o 
  -3   5  10       56.94       45.97      4.59 o 
  -1   5  10      811.89      751.77     13.69 o 
   1   5  10      620.35      551.12      9.35 o 
   3   5  10       92.60       82.99      7.34 o 
   5   5  10     2938.05     2773.41     37.19 o 
   7   5  10       52.38       64.73      5.40 o 
   9   5  10      144.51      134.50      8.08 o 
  11   5  10        4.94        6.51      4.64 o 
  13   5  10        0.69        9.42      5.05 o 
  15   5  10        5.01        4.70      5.14 o 
  17   5  10      296.99      287.56     13.73 o 
  19   5  10       96.49       99.40      9.29 o 
  21   5  10      187.88      185.54     16.05 o 
  23   5  10      153.22      169.81     15.23 o 
 -36   6  10        6.89       -0.50      6.51 o 
 -34   6  10       19.98       15.70      6.13 o 
 -32   6  10       44.17       30.25      6.05 o 
 -30   6  10      269.96      266.55     11.74 o 
 -28   6  10      130.15      123.10      9.11 o 
 -26   6  10      170.45      165.95     10.12 o 
 -24   6  10        1.31        9.49      5.37 o 
 -22   6  10      361.76      418.55     13.14 o 
 -20   6  10      125.42      133.37     10.40 o 
 -18   6  10      979.03     1023.17     19.68 o 
 -16   6  10       19.30       11.39      3.69 o 
 -14   6  10       10.91        8.03      3.30 o 
 -12   6  10       16.83       18.06      2.86 o 
 -10   6  10        0.55        3.37      2.68 o 
  -8   6  10      329.85      314.41      8.48 o 
  -6   6  10      577.10      617.69     13.08 o 
  -4   6  10        1.42       -3.60      3.60 o 
  -2   6  10       22.14       26.94      5.23 o 
   0   6  10      435.13      355.57     10.63 o 
   2   6  10       12.00       11.08      4.32 o 
   4   6  10     1454.97     1395.95     24.44 o 
   6   6  10     1202.63     1170.05     20.63 o 
   8   6  10      167.97      200.43      8.56 o 
  10   6  10      369.01      346.99     10.83 o 
  12   6  10      127.76      100.66      8.07 o 
  14   6  10        0.09        2.43      6.80 o 
  16   6  10        0.00        3.25      5.84 o 
  18   6  10       11.69       14.68      6.43 o 
  20   6  10      135.71      124.43     13.25 o 
 -35   7  10        0.23       -4.56      5.42 o 
 -33   7  10       80.35       75.23      9.26 o 
 -31   7  10      698.73      784.68     20.53 o 
 -29   7  10       18.52       30.49      8.90 o 
 -27   7  10      564.21      603.18     18.86 o 
 -25   7  10       31.50       26.58      7.06 o 
 -23   7  10      266.09      273.61     12.69 o 
 -21   7  10       12.04        9.04      5.26 o 
 -19   7  10        2.35        6.11      4.38 o 
 -17   7  10       65.59       83.24      6.28 o 
 -15   7  10       77.82       63.91      5.81 o 
 -13   7  10      913.81      969.60     19.52 o 
 -11   7  10        0.72        5.87      3.73 o 
  -9   7  10       38.61       46.46      5.11 o 
  -7   7  10       14.76       15.12      4.27 o 
  -5   7  10       68.72       77.07      6.40 o 
  -3   7  10       10.44        8.65      4.12 o 
  -1   7  10        0.24        6.02      3.80 o 
   1   7  10       41.81       46.33      6.23 o 
   3   7  10      230.31      253.29     10.99 o 
   5   7  10       47.61       49.62     12.71 o 
   7   7  10      374.02      373.39     12.16 o 
   9   7  10       67.75       55.32      6.04 o 
  11   7  10      608.07      576.34     20.26 o 
  13   7  10       49.38       39.50      7.88 o 
  15   7  10      214.88      221.02     16.07 o 
  17   7  10      148.72      144.28     18.22 o 
  19   7  10      332.66      379.96     21.49 o 
 -32   8  10       13.57        2.26      5.21 o 
 -30   8  10       95.59      103.04     12.79 o 
 -28   8  10       56.89       46.05      7.43 o 
 -26   8  10      479.28      461.37     15.43 o 
 -24   8  10       46.76       41.99      7.01 o 
 -22   8  10      410.52      428.88     14.85 o 
 -20   8  10      768.58      837.91     30.86 o 
 -18   8  10      121.60      132.94      7.97 o 
 -16   8  10     1664.20     1780.26     30.09 o 
 -14   8  10      555.80      576.49     17.42 o 
 -12   8  10      266.11      289.95     12.45 o 
 -10   8  10      263.22      275.42     11.04 o 
  -8   8  10      475.11      477.52     13.02 o 
  -6   8  10       25.00       30.19      5.22 o 
  -4   8  10      271.89      279.32     10.81 o 
  -2   8  10       27.34       30.77      5.68 o 
   0   8  10      806.40      724.14     16.77 o 
   2   8  10        1.60        0.84      4.98 o 
   4   8  10       73.91       56.92      8.94 o 
   6   8  10        1.86       -0.75      6.35 o 
   8   8  10        5.93       14.84      6.49 o 
  10   8  10       15.28       10.44      6.49 o 
  12   8  10      282.51      306.25     32.21 o 
  14   8  10       18.97        4.07      6.69 o 
  16   8  10       43.96       61.11      9.49 o 
 -29   9  10      140.61      146.25     12.57 o 
 -27   9  10       12.50       11.74     11.44 o 
 -25   9  10      122.10      114.05     10.63 o 
 -23   9  10       73.51       74.30     10.54 o 
 -21   9  10        8.49       11.54      5.11 o 
 -19   9  10       12.01       18.53      6.02 o 
 -17   9  10       82.21       92.50     12.48 o 
 -15   9  10      227.79      277.35     13.72 o 
 -13   9  10      201.06      191.43     13.09 o 
 -11   9  10       16.57       17.45      6.49 o 
  -9   9  10      340.74      384.37     14.46 o 
  -7   9  10       95.82      127.71     11.01 o 
  -5   9  10       45.32       42.09      6.25 o 
  -3   9  10      132.55      143.19      8.77 o 
  -1   9  10       26.66       29.23      5.42 o 
   1   9  10      322.68      301.97     12.76 o 
   3   9  10      430.65      427.48     24.63 o 
   5   9  10      228.70      253.00     16.33 o 
   7   9  10       18.14        6.32     10.97 o 
   9   9  10      774.44      774.33     27.54 o 
  11   9  10       40.84       51.51     10.01 o 
 -24  10  10       43.42       35.70      7.25 o 
 -22  10  10      145.11      161.53     11.43 o 
 -20  10  10        1.64       -3.67      6.09 o 
 -18  10  10       23.48       37.01      7.27 o 
 -16  10  10       36.06       56.99      9.11 o 
 -14  10  10      220.30      247.05     17.80 o 
 -12  10  10       40.18       47.87      8.36 o 
 -10  10  10      151.75      151.35     13.35 o 
  -8  10  10      120.01      156.42     13.79 o 
  -6  10  10       14.18       18.57      5.42 o 
  -4  10  10      105.56      106.36      8.59 o 
  -2  10  10       57.54       54.67     10.53 o 
   0  10  10       15.64       16.15      6.69 o 
   2  10  10       53.32       54.08      9.89 o 
   4  10  10       70.41       77.72     10.33 o 
   6  10  10       23.31       30.78     10.02 o 
   8  10  10      241.85      355.28     38.17 o 
 -15  11  10       86.89      104.01     11.20 o 
 -13  11  10        4.15       21.39      8.55 o 
 -11  11  10        5.24       -0.63      7.46 o 
  -9  11  10       19.31       31.96      8.94 o 
  -7  11  10        0.56        4.84      6.87 o 
  -5  11  10      167.77      196.82     12.71 o 
  -3  11  10      214.76      229.11     13.00 o 
  -1  11  10       61.34       60.43     10.33 o 
 -41   1  11      144.83      132.64     19.64 o 
 -39   1  11        4.33        9.75      3.95 o 
 -37   1  11       14.69       10.70      4.60 o 
 -35   1  11       97.01       95.81     10.07 o 
 -33   1  11      185.48      188.22      6.92 o 
 -31   1  11       59.80       56.94      6.57 o 
 -29   1  11      109.24      102.62      7.62 o 
 -27   1  11       39.51       42.07      4.79 o 
 -25   1  11     1194.25     1163.62     21.44 o 
 -23   1  11      502.35      441.26     11.59 o 
 -21   1  11      861.44      852.17     16.91 o 
 -19   1  11        0.35        4.11      2.31 o 
 -17   1  11       63.93       68.55      4.83 o 
 -15   1  11        9.43       10.31      2.45 o 
 -13   1  11     1558.43     1556.38     19.00 o 
 -11   1  11     3170.64     3296.02     31.18 o 
  -9   1  11      802.30      788.76     10.01 o 
  -7   1  11     3352.84     3423.41     26.72 o 
  -5   1  11     2104.81     2264.36     17.12 o 
  -3   1  11     1259.92     1268.78     12.20 o 
  -1   1  11      401.82      415.08      7.27 o 
   1   1  11        8.97       13.30      2.65 o 
   3   1  11      255.25      282.60      7.68 o 
   5   1  11      272.97      288.64      8.20 o 
   7   1  11       67.68       80.84      6.27 o 
   9   1  11     1838.73     2000.63     29.04 o 
  11   1  11     1202.41     1176.41     25.08 o 
  13   1  11      871.03      842.09     34.00 o 
  15   1  11      481.34      495.82     22.36 o 
  17   1  11       10.09        8.18      5.57 o 
  19   1  11      139.20      134.20      9.96 o 
  21   1  11       35.42       22.59      6.55 o 
  23   1  11        8.42        5.87     11.74 o 
 -42   2  11       68.00       48.45     14.53 o 
 -40   2  11      347.62      364.78     15.20 o 
 -38   2  11       17.72        8.81      3.11 o 
 -36   2  11       96.85       87.01      6.51 o 
 -34   2  11        0.24        4.51      4.24 o 
 -32   2  11       28.03       26.85      4.81 o 
 -30   2  11      332.84      355.74     11.76 o 
 -28   2  11      115.97      106.88      7.27 o 
 -26   2  11      626.95      567.82     15.67 o 
 -24   2  11      145.39      138.67      8.36 o 
 -22   2  11        0.35       10.82      3.58 o 
 -20   2  11      535.00      559.67     14.81 o 
 -18   2  11      145.24       97.69      8.65 o 
 -16   2  11       45.37       44.88      3.80 o 
 -14   2  11     1560.01     1719.66     23.15 o 
 -12   2  11       93.29      111.27      3.93 o 
 -10   2  11     1992.58     2041.22     23.83 o 
  -8   2  11      846.56      867.72     10.37 o 
  -6   2  11        0.16        6.35      1.64 o 
  -4   2  11     1228.64     1286.14     13.50 o 
  -2   2  11       34.39       36.57      2.87 o 
   0   2  11       42.72       66.31      4.33 o 
   2   2  11        1.85        4.80      2.18 o 
   4   2  11      300.57      293.41      8.07 o 
   6   2  11        6.54        5.87      3.18 o 
   8   2  11      412.76      436.07     10.97 o 
  10   2  11      130.24      139.27     10.04 o 
  12   2  11      586.16      608.46     19.45 o 
  14   2  11      691.30      705.88     18.77 o 
  16   2  11        5.28        6.00      6.45 o 
  18   2  11        6.32        7.45      5.54 o 
  20   2  11       10.27        4.78      5.69 o 
  22   2  11      305.01      318.15     23.98 o 
  24   2  11      899.73     1030.48     52.63 o 
 -41   3  11      294.01      312.33     44.04 o 
 -39   3  11       39.24       27.88      6.58 o 
 -37   3  11      198.24      188.87      9.32 o 
 -35   3  11       30.84       31.60      5.51 o 
 -33   3  11       43.88       40.98      5.25 o 
 -31   3  11      495.74      481.79     17.30 o 
 -29   3  11     1297.39     1192.35     25.59 o 
 -27   3  11      573.99      627.57     16.51 o 
 -25   3  11     1283.50     1186.19     25.02 o 
 -23   3  11        0.71       -2.61      3.84 o 
 -21   3  11      141.61      146.68      9.12 o 
 -19   3  11      317.07      269.73     10.32 o 
 -17   3  11        0.05        3.97      2.69 o 
 -15   3  11      569.65      539.32     10.93 o 
 -13   3  11       46.93       36.85      3.49 o 
 -11   3  11        1.31        1.37      1.80 o 
  -9   3  11      743.67      750.56     11.36 o 
  -7   3  11        0.02       -0.57      1.93 o 
  -5   3  11     1987.29     1996.05     19.35 o 
  -3   3  11      361.64      362.28      6.99 o 
  -1   3  11       20.13       27.90      2.79 o 
   1   3  11     1207.64     1171.45     14.52 o 
   3   3  11      689.44      674.79     11.02 o 
   5   3  11      424.30      397.56     11.81 o 
   7   3  11      105.21       94.34      6.04 o 
   9   3  11     1568.25     1662.34     25.93 o 
  11   3  11      667.32      684.24     17.98 o 
  13   3  11      401.29      382.25     13.73 o 
  15   3  11        0.92        3.73      5.81 o 
  17   3  11        2.44        1.60      5.05 o 
  19   3  11       37.31       43.70      6.95 o 
  21   3  11       15.06        9.18      7.51 o 
  23   3  11       80.28      135.29     13.95 o 
 -40   4  11       37.18       50.65      5.32 o 
 -38   4  11       24.34       41.23      7.64 o 
 -36   4  11       32.49       30.20      5.25 o 
 -34   4  11        1.35        1.66      4.66 o 
 -32   4  11        0.67        8.07      4.71 o 
 -30   4  11      194.23      180.23      9.48 o 
 -28   4  11      184.42      185.60     10.32 o 
 -26   4  11       46.95       48.77      6.69 o 
 -24   4  11       15.79       16.44      4.67 o 
 -22   4  11        2.35        7.44      4.67 o 
 -20   4  11       90.34       60.72      6.93 o 
 -18   4  11      153.40      172.06      8.14 o 
 -16   4  11      425.28      386.80      8.58 o 
 -14   4  11      115.07      158.96      7.67 o 
 -12   4  11      843.03      878.50     12.32 o 
 -10   4  11       67.51       71.03      4.60 o 
  -8   4  11     1121.31      990.56     13.93 o 
  -6   4  11     1454.26     1479.86     35.89 o 
  -4   4  11      139.65      179.04      7.74 o 
  -2   4  11       30.61       32.54      3.52 o 
   0   4  11      261.76      261.29      6.31 o 
   2   4  11      295.86      271.99      7.12 o 
   4   4  11        0.61        7.22      2.99 o 
   6   4  11       91.11       84.63      6.13 o 
   8   4  11        0.53       -1.47      3.56 o 
  10   4  11      200.91      195.51      9.13 o 
  12   4  11       10.25        7.63      5.14 o 
  14   4  11      100.52       92.06      8.77 o 
  16   4  11       21.91       25.42      6.09 o 
  18   4  11      123.17      109.07      9.57 o 
  20   4  11       62.13       63.85     10.37 o 
  22   4  11       81.80       90.59     13.03 o 
 -39   5  11      576.35      631.27     19.91 o 
 -37   5  11        4.11       15.81      5.96 o 
 -35   5  11        4.18        8.52      4.68 o 
 -33   5  11        0.68        3.50      5.23 o 
 -31   5  11      524.35      548.49     15.98 o 
 -29   5  11        0.08        1.37      4.67 o 
 -27   5  11       31.07       40.35      6.78 o 
 -25   5  11      261.69      269.04     11.99 o 
 -23   5  11       63.34       78.09      7.98 o 
 -21   5  11      408.45      395.65     19.92 o 
 -19   5  11     1646.30     1533.00     37.80 o 
 -17   5  11       18.08        3.47      3.89 o 
 -15   5  11      426.95      364.18     10.18 o 
 -13   5  11       85.86       59.00      4.79 o 
 -11   5  11     1101.85      977.66     14.02 o 
  -9   5  11      591.59      561.22     10.74 o 
  -7   5  11      503.58      468.50     11.21 o 
  -5   5  11     2201.97     2085.74     33.31 o 
  -3   5  11       18.85       14.43      3.94 o 
  -1   5  11        1.75        0.80      6.09 o 
   1   5  11      487.62      424.26      9.98 o 
   3   5  11      260.17      277.46      7.83 o 
   5   5  11      372.20      363.84     10.80 o 
   7   5  11      350.62      302.68     10.41 o 
   9   5  11       94.37       99.51      6.93 o 
  11   5  11        4.34        0.89      4.64 o 
  13   5  11      206.71      218.93     12.92 o 
  15   5  11        4.00       -0.12      5.33 o 
  17   5  11        0.00       10.55      6.09 o 
  19   5  11        4.01        6.85      7.70 o 
  21   5  11        8.95        7.63      9.27 o 
 -36   6  11        0.81        5.05      7.20 o 
 -34   6  11       12.34       14.68      7.20 o 
 -32   6  11        1.36        1.08      5.00 o 
 -30   6  11      415.50      441.68     15.36 o 
 -28   6  11       62.33       77.53      7.56 o 
 -26   6  11      163.49      160.01     11.20 o 
 -24   6  11        0.07       -0.78      4.89 o 
 -22   6  11      392.07      405.00     14.89 o 
 -20   6  11     1693.02     1593.52     33.20 o 
 -18   6  11      139.02      171.29      9.05 o 
 -16   6  11     1247.27     1259.32     21.77 o 
 -14   6  11      277.58      314.96      9.63 o 
 -12   6  11      141.22      142.05      6.61 o 
 -10   6  11      828.37      824.08     15.01 o 
  -8   6  11      117.28      118.80      7.43 o 
  -6   6  11      228.41      201.20      8.77 o 
  -4   6  11       11.81       10.42      3.95 o 
  -2   6  11       95.75      100.29      6.78 o 
   0   6  11        4.29        4.00      3.52 o 
   2   6  11        0.42        2.16      4.12 o 
   4   6  11      120.46      128.69      9.84 o 
   6   6  11       16.76        5.21      4.16 o 
   8   6  11       29.49       26.49      5.62 o 
  10   6  11      370.11      345.57     11.69 o 
  12   6  11       30.62       35.06      6.32 o 
  14   6  11      176.89      169.41     12.13 o 
  16   6  11      171.84      184.06     12.13 o 
  18   6  11       70.85       68.16     11.27 o 
 -35   7  11       64.94       71.17     12.49 o 
 -33   7  11       48.56       29.10     13.56 o 
 -31   7  11        7.97       -5.61      6.98 o 
 -29   7  11      477.40      493.07     17.37 o 
 -27   7  11       51.53       36.28      8.90 o 
 -25   7  11       82.56       80.50      9.12 o 
 -23   7  11        8.63        7.34      5.87 o 
 -21   7  11      322.46      343.99     13.46 o 
 -19   7  11       73.84       66.80      6.51 o 
 -17   7  11       19.07       14.54      4.42 o 
 -15   7  11      300.59      326.68     10.54 o 
 -13   7  11      197.91      184.55      9.51 o 
 -11   7  11      130.62      113.41      7.42 o 
  -9   7  11       53.84       58.99      6.09 o 
  -7   7  11      972.99      946.29     19.48 o 
  -5   7  11       91.72      104.10      7.27 o 
  -3   7  11       57.61       68.11      6.40 o 
  -1   7  11      435.11      395.13     15.44 o 
   1   7  11      521.75      549.37     16.71 o 
   3   7  11      441.45      380.01     16.33 o 
   5   7  11        4.42        3.78      7.23 o 
   7   7  11       57.06       47.54      7.64 o 
   9   7  11        9.87        7.34      5.87 o 
  11   7  11       98.61      109.57     10.56 o 
  13   7  11       29.79       39.00      7.74 o 
  15   7  11      190.05      210.50     16.51 o 
  17   7  11       45.88       41.05      9.27 o 
 -32   8  11      164.70      163.57     12.88 o 
 -30   8  11        0.00       15.66      8.48 o 
 -28   8  11       23.89       26.43      6.87 o 
 -26   8  11       69.82       79.90     10.41 o 
 -24   8  11       35.81       15.21      6.40 o 
 -22   8  11       89.42       78.44      7.32 o 
 -20   8  11      244.56      260.53     11.87 o 
 -18   8  11       18.93       13.10      5.50 o 
 -16   8  11       12.14       28.52      6.15 o 
 -14   8  11        4.11       11.13      5.45 o 
 -12   8  11      655.77      723.03     20.81 o 
 -10   8  11      109.54       90.90      8.20 o 
  -8   8  11      235.99      273.39     10.79 o 
  -6   8  11      190.55      205.46     11.44 o 
  -4   8  11       32.09       28.96      5.93 o 
  -2   8  11      111.93       86.06      7.01 o 
   0   8  11       36.29       40.97      5.33 o 
   2   8  11      202.89      176.77     20.21 o 
   4   8  11      266.37      248.31     17.60 o 
   6   8  11        7.93        5.66      7.23 o 
   8   8  11      163.60      152.02     15.07 o 
  10   8  11       17.52       16.24      8.94 o 
  12   8  11        4.45        1.96      8.48 o 
  14   8  11       74.22       67.97     10.17 o 
 -27   9  11      126.36      116.42     12.92 o 
 -25   9  11       29.86       24.96      7.01 o 
 -23   9  11      114.28      127.63     10.63 o 
 -21   9  11       41.15       43.41      7.16 o 
 -19   9  11       16.30       12.56      6.40 o 
 -17   9  11      167.83      192.03     13.62 o 
 -15   9  11      391.03      418.55     16.72 o 
 -13   9  11       27.89       20.31      7.12 o 
 -11   9  11       95.99       79.33     10.33 o 
  -9   9  11        3.86        0.71      5.59 o 
  -7   9  11        0.16        1.75      4.72 o 
  -5   9  11        5.01        3.36      5.54 o 
  -3   9  11       54.76       50.69      6.36 o 
  -1   9  11       15.02       11.58      6.49 o 
   1   9  11      311.69      297.13     17.17 o 
   3   9  11        0.01       12.24      6.35 o 
   5   9  11       29.40       23.49     10.38 o 
   7   9  11      229.26      223.97     22.34 o 
   9   9  11      255.54      254.94     24.34 o 
 -22  10  11       22.14       35.76      7.39 o 
 -20  10  11       25.56       22.33      7.74 o 
 -18  10  11        5.79        8.72      8.90 o 
 -16  10  11        5.86        4.57      6.69 o 
 -14  10  11       38.95       51.18      8.91 o 
 -12  10  11      265.97      278.39     16.27 o 
 -10  10  11       42.92       44.32      9.50 o 
  -8  10  11      637.66      711.61     24.16 o 
  -6  10  11       31.89        7.20      8.09 o 
  -4  10  11      428.24      469.33     14.48 o 
  -2  10  11       33.84       29.98      9.75 o 
   0  10  11       25.38       25.08      8.13 o 
   2  10  11       48.76       45.54     10.73 o 
   4  10  11      193.11      177.97     15.07 o 
 -42   0  12        1.04      -11.74     14.68 o 
 -40   0  12        4.65        6.29      5.45 o 
 -38   0  12        1.28        2.94      4.64 o 
 -36   0  12        1.87       20.78      5.73 o 
 -34   0  12     1741.61     1702.14     38.42 o 
 -32   0  12      129.69      131.60     10.37 o 
 -30   0  12      824.31      856.99     23.87 o 
 -28   0  12       89.49       86.01     10.18 o 
 -26   0  12     1268.63     1172.14     29.56 o 
 -24   0  12      665.91      628.38     20.60 o 
 -22   0  12       81.72       59.25      9.12 o 
 -20   0  12        8.63        5.87      8.30 o 
 -18   0  12       16.21       28.15      5.16 o 
 -16   0  12     7517.97     7739.44    106.69 o 
 -14   0  12     1446.39     1418.58     25.83 o 
 -12   0  12     1956.51     1984.33     29.53 o 
 -10   0  12     3580.80     3285.55     48.81 o 
  -8   0  12     4241.54     4092.22     54.25 o 
  -6   0  12        2.54        8.42      3.07 o 
  -4   0  12     4572.43     4355.28     50.14 o 
  -2   0  12     1375.03     1283.90     30.91 o 
   0   0  12      677.09      626.90     15.08 o 
   2   0  12        0.27        2.69      3.25 o 
   4   0  12      118.49      115.73      8.62 o 
   6   0  12      153.36      139.26     13.54 o 
   8   0  12        7.18        2.94      5.09 o 
  10   0  12       45.95       36.36      7.78 o 
  12   0  12      332.37      348.46     19.64 o 
  14   0  12        2.38       -8.30      8.30 o 
  16   0  12       91.41       68.19     11.28 o 
  18   0  12       87.33       87.57     13.38 o 
  20   0  12      728.44      759.11     32.13 o 
  22   0  12      386.00      381.71     29.36 o 
 -41   1  12       98.49       85.32      7.78 o 
 -39   1  12       54.73       56.56      4.71 o 
 -37   1  12       46.86       49.75      4.71 o 
 -35   1  12      132.52      143.57      8.71 o 
 -33   1  12      131.27      124.69      8.10 o 
 -31   1  12      421.44      404.62     11.11 o 
 -29   1  12      169.47      169.62      9.53 o 
 -27   1  12      477.08      506.80     12.24 o 
 -25   1  12     1202.75     1166.80     20.62 o 
 -23   1  12       75.47       80.88      6.02 o 
 -21   1  12      141.53      175.64      7.74 o 
 -19   1  12      619.14      577.38     11.58 o 
 -17   1  12     1625.07     1655.59     20.51 o 
 -15   1  12     3550.04     3451.17     36.92 o 
 -13   1  12     3547.18     3341.28     33.81 o 
 -11   1  12      604.32      628.75      9.37 o 
  -9   1  12      979.52      879.92     11.51 o 
  -7   1  12      557.24      496.77      7.92 o 
  -5   1  12      807.03      858.48     12.49 o 
  -3   1  12     1005.05      917.30     12.69 o 
  -1   1  12     1173.28     1122.08     15.39 o 
   1   1  12       98.51      123.45      5.08 o 
   3   1  12      708.86      637.61     11.28 o 
   5   1  12      820.00      849.88     15.83 o 
   7   1  12       85.37       97.87      6.51 o 
   9   1  12       20.28       23.69      4.95 o 
  11   1  12       23.83       25.04      6.87 o 
  13   1  12        8.87        6.37      6.78 o 
  15   1  12      127.85      103.76     13.70 o 
  17   1  12        2.25        2.78      6.16 o 
  19   1  12      474.90      487.97     17.95 o 
  21   1  12        0.80        5.87      8.30 o 
 -42   2  12        0.26        3.28      5.21 o 
 -40   2  12       69.79       72.57      8.66 o 
 -38   2  12       45.29       39.89      5.47 o 
 -36   2  12        7.52        6.79      3.72 o 
 -34   2  12       48.99       50.14      5.57 o 
 -32   2  12       14.76       11.96      4.66 o 
 -30   2  12       48.44       46.25      5.72 o 
 -28   2  12     1000.87     1030.27     22.78 o 
 -26   2  12       71.36       66.22      6.33 o 
 -24   2  12      911.92      892.02     20.56 o 
 -22   2  12      457.05      465.96     13.99 o 
 -20   2  12       42.71       41.57      6.16 o 
 -18   2  12     2614.36     2635.64     35.74 o 
 -16   2  12     1534.39     1562.11     20.75 o 
 -14   2  12        0.26        7.88      2.75 o 
 -12   2  12     1427.38     1475.97     18.69 o 
 -10   2  12     3389.66     3420.15     32.79 o 
  -8   2  12      789.59      806.94     11.44 o 
  -6   2  12     1107.33     1059.04     14.44 o 
  -4   2  12      957.02      972.25     16.11 o 
  -2   2  12        7.71       11.44      2.75 o 
   0   2  12      273.54      256.78      6.42 o 
   2   2  12       33.98       26.42      3.43 o 
   4   2  12       54.45       47.99      4.44 o 
   6   2  12      223.76      234.67      9.13 o 
   8   2  12      422.52      435.45     11.38 o 
  10   2  12      128.91      126.82      7.45 o 
  12   2  12      330.89      354.19     15.97 o 
  14   2  12       91.75       80.31      8.50 o 
  16   2  12      195.81      208.37     12.27 o 
  18   2  12       18.79       22.55      6.36 o 
  20   2  12        3.82        7.01      7.70 o 
  22   2  12        0.00       -0.65      8.46 o 
 -41   3  12        8.99       14.19      6.81 o 
 -39   3  12        0.96        8.32      4.71 o 
 -37   3  12        4.12        2.08      4.10 o 
 -35   3  12       74.33       83.50      7.38 o 
 -33   3  12      912.06      846.88     20.24 o 
 -31   3  12       63.59       50.33      6.44 o 
 -29   3  12     1355.18     1324.21     27.61 o 
 -27   3  12      508.01      496.15     15.01 o 
 -25   3  12      263.99      217.21     12.31 o 
 -23   3  12      189.24      189.04      9.88 o 
 -21   3  12       12.15        9.54      4.40 o 
 -19   3  12       69.58       98.04      7.64 o 
 -17   3  12        2.75        4.98      2.97 o 
 -15   3  12        2.98        2.47      2.75 o 
 -13   3  12      736.89      684.23     10.93 o 
 -11   3  12       54.32       58.39      5.12 o 
  -9   3  12     3346.82     3234.87     33.05 o 
  -7   3  12      418.83      433.44      8.83 o 
  -5   3  12     1010.37     1008.65     17.31 o 
  -3   3  12      108.13      117.62      6.32 o 
  -1   3  12      135.78      199.49      6.51 o 
   1   3  12        0.59       -2.41      2.41 o 
   3   3  12      283.28      231.69     12.62 o 
   5   3  12      275.14      297.08      9.67 o 
   7   3  12       77.58       65.41      6.21 o 
   9   3  12      215.64      207.40      9.46 o 
  11   3  12      106.58      112.44      8.09 o 
  13   3  12      699.73      689.75     23.27 o 
  15   3  12      452.91      466.32     22.08 o 
  17   3  12       11.79        7.27      5.90 o 
  19   3  12       14.35        5.22      7.70 o 
  21   3  12        7.29        7.11      8.38 o 
 -40   4  12       69.20       49.41      6.80 o 
 -38   4  12      259.61      303.75     13.58 o 
 -36   4  12       23.04       24.71      6.36 o 
 -34   4  12       62.15       51.32      8.03 o 
 -32   4  12      203.86      216.47     11.54 o 
 -30   4  12       48.36       41.76      6.69 o 
 -28   4  12      108.44       91.72      8.20 o 
 -26   4  12      449.37      477.47     15.01 o 
 -24   4  12      165.97      147.23      9.46 o 
 -22   4  12      747.81      702.66     18.60 o 
 -20   4  12     1290.06     1287.82     27.73 o 
 -18   4  12      270.90      303.31     11.38 o 
 -16   4  12      607.14      603.35     13.55 o 
 -14   4  12      316.66      307.04      8.65 o 
 -12   4  12      116.54      124.25      5.50 o 
 -10   4  12     1082.91      896.53     13.93 o 
  -8   4  12      893.73      932.45     17.07 o 
  -6   4  12       79.66       51.85      5.25 o 
  -4   4  12       35.13       14.22      4.12 o 
  -2   4  12      370.36      331.95     11.73 o 
   0   4  12     7000.55     6805.39     84.65 o 
   2   4  12      475.20      428.84     12.90 o 
   4   4  12     6750.47     6701.65     86.34 o 
   6   4  12      124.96      124.34      8.16 o 
   8   4  12       36.35       38.59      5.80 o 
  10   4  12       48.99       58.61      6.04 o 
  12   4  12      398.81      371.95     13.35 o 
  14   4  12       14.38       21.10      6.60 o 
  16   4  12      456.14      456.29     16.35 o 
  18   4  12        9.58        3.48      6.82 o 
  20   4  12      112.80       98.71     12.73 o 
 -37   5  12       11.26       14.03      6.54 o 
 -35   5  12        1.92       11.87      6.35 o 
 -33   5  12        5.29        0.48      7.88 o 
 -31   5  12      329.93      308.66     13.66 o 
 -29   5  12      108.09       84.26      8.62 o 
 -27   5  12        2.28       10.49      4.98 o 
 -25   5  12       60.93       52.34      7.12 o 
 -23   5  12        8.51        7.97      4.98 o 
 -21   5  12      472.71      454.75     15.36 o 
 -19   5  12     1372.06     1450.51     27.22 o 
 -17   5  12       80.48      112.32      7.55 o 
 -15   5  12       94.08       96.72      6.72 o 
 -13   5  12       98.67      119.63      7.42 o 
 -11   5  12       57.97       78.85      4.78 o 
  -9   5  12        2.72        4.23      3.37 o 
  -7   5  12       85.50      116.76      7.27 o 
  -5   5  12       65.74       83.27      6.40 o 
  -3   5  12       74.54      105.50      6.40 o 
  -1   5  12       27.76       19.41      4.34 o 
   1   5  12        5.89        8.67      3.65 o 
   3   5  12       37.78       34.06      5.87 o 
   5   5  12        3.50        7.63      5.25 o 
   7   5  12      117.33      127.19      7.92 o 
   9   5  12       12.62        9.34      4.69 o 
  11   5  12       92.78       96.74      7.53 o 
  13   5  12      389.96      441.08     14.49 o 
  15   5  12       49.76       50.67      9.03 o 
  17   5  12       19.69       21.51      8.38 o 
  19   5  12       56.48       53.66     10.37 o 
 -36   6  12      377.72      380.38     27.12 o 
 -34   6  12      192.29      216.32     16.38 o 
 -32   6  12      226.32      216.93     12.06 o 
 -30   6  12      156.73      134.92     10.32 o 
 -28   6  12      223.45      207.77     12.68 o 
 -26   6  12       10.54        0.39      6.36 o 
 -24   6  12      134.81      140.57     10.59 o 
 -22   6  12       31.53       22.41      6.25 o 
 -20   6  12      186.28      173.30     13.81 o 
 -18   6  12        6.44       11.60      4.27 o 
 -16   6  12      482.95      527.06     13.95 o 
 -14   6  12      233.63      239.97     11.52 o 
 -12   6  12      257.76      235.46      9.52 o 
 -10   6  12      163.48      148.86      7.48 o 
  -8   6  12      248.88      275.21     10.11 o 
  -6   6  12       14.20       16.24      4.59 o 
  -4   6  12       10.04       18.14      4.59 o 
  -2   6  12      201.58      174.43      8.33 o 
   0   6  12      603.37      601.53     14.30 o 
   2   6  12        2.60       -3.36      6.78 o 
   4   6  12        0.35       11.74     11.07 o 
   6   6  12      627.55      601.23     21.43 o 
   8   6  12      109.74      105.25      9.84 o 
  10   6  12        0.01        3.06      5.45 o 
  12   6  12      102.60       97.36      8.41 o 
  14   6  12        1.92        4.96      5.84 o 
  16   6  12      115.72      107.13     13.51 o 
 -33   7  12        9.70        6.63      6.13 o 
 -31   7  12      156.99      155.75     13.69 o 
 -29   7  12       54.39       75.55      9.32 o 
 -27   7  12       58.06       55.38      7.89 o 
 -25   7  12        6.48        5.87      5.87 o 
 -23   7  12      668.77      636.13     20.08 o 
 -21   7  12       23.03       40.66      6.42 o 
 -19   7  12      649.32      707.44     23.01 o 
 -17   7  12        0.09        6.34      5.18 o 
 -15   7  12      178.61      200.89     11.24 o 
 -13   7  12       70.80       73.14     11.02 o 
 -11   7  12      131.68      123.01      8.91 o 
  -9   7  12        3.23       -0.46      3.96 o 
  -7   7  12     1343.88     1320.47     24.83 o 
  -5   7  12       83.34       66.78      6.60 o 
  -3   7  12     1815.04     1840.58     31.39 o 
  -1   7  12      191.81      203.25     11.52 o 
   1   7  12     1351.42     1285.07     28.00 o 
   3   7  12     1184.03     1291.15     45.17 o 
   5   7  12      304.06      296.08     17.42 o 
   7   7  12       55.58       33.90     11.28 o 
   9   7  12      415.13      383.19     25.26 o 
  11   7  12       84.14       92.00      9.84 o 
  13   7  12      102.01      108.32     10.94 o 
 -30   8  12       21.26       26.77      8.94 o 
 -28   8  12        0.95        4.07      7.78 o 
 -26   8  12       53.36       46.27      8.36 o 
 -24   8  12      368.37      419.67     17.37 o 
 -22   8  12      375.83      381.68     14.70 o 
 -20   8  12      128.56      127.65     12.03 o 
 -18   8  12        9.46        2.83      5.30 o 
 -16   8  12      200.16      187.33     11.43 o 
 -14   8  12       35.84       30.82      9.75 o 
 -12   8  12        7.46       15.10      7.23 o 
 -10   8  12       88.50       83.68      8.45 o 
  -8   8  12        4.87       13.29      5.22 o 
  -6   8  12       10.56        7.28      4.86 o 
  -4   8  12       29.93       10.97      5.07 o 
  -2   8  12      184.94      180.12      9.45 o 
   0   8  12       44.84       37.45      8.05 o 
   2   8  12       36.89       25.30      7.78 o 
   4   8  12       40.76       26.43      8.48 o 
   6   8  12        8.04        0.31      9.76 o 
   8   8  12      234.17      228.46     30.83 o 
  10   8  12        4.58        6.41     11.28 o 
 -27   9  12      172.70      191.29     20.86 o 
 -25   9  12       37.30       31.59      9.89 o 
 -23   9  12      103.68       97.44     12.87 o 
 -21   9  12       85.71      104.68     10.29 o 
 -19   9  12       31.13       29.85      7.39 o 
 -17   9  12      190.03      203.96     14.02 o 
 -15   9  12      142.07      193.15     13.75 o 
 -13   9  12       27.66        6.85      6.54 o 
 -11   9  12        0.01       10.50     12.16 o 
  -9   9  12       39.76       53.85      7.64 o 
  -7   9  12      181.87      205.86     10.11 o 
  -5   9  12      107.67      109.92      8.77 o 
  -3   9  12        4.03       -2.25      5.05 o 
  -1   9  12       60.51       42.27      7.64 o 
   1   9  12        7.54        1.89      7.23 o 
   3   9  12       15.87       18.49     16.40 o 
   5   9  12       72.12       39.56      9.27 o 
   7   9  12       69.01       75.71     15.47 o 
 -20  10  12      338.53      363.85     29.67 o 
 -18  10  12      104.86      101.29     11.25 o 
 -16  10  12       66.37       44.87     10.33 o 
 -14  10  12        7.46       13.65      8.13 o 
 -12  10  12       15.58        8.07      7.51 o 
 -10  10  12        3.19        5.87      6.78 o 
  -8  10  12       47.15       56.74      8.91 o 
  -6  10  12        7.21        6.20      6.49 o 
  -4  10  12      117.80      113.28     11.33 o 
  -2  10  12        6.27       10.16      6.69 o 
   0  10  12       86.64       78.00     16.22 o 
 -41   1  13        5.82        5.16      4.66 o 
 -39   1  13       21.21       12.31      5.45 o 
 -37   1  13      282.14      277.61     10.07 o 
 -35   1  13        2.16       -2.80      3.23 o 
 -33   1  13      123.63      109.13      7.00 o 
 -31   1  13      189.05      205.43      8.97 o 
 -29   1  13       14.66       20.43      4.16 o 
 -27   1  13        2.75        6.01      3.89 o 
 -25   1  13        8.83        1.47      3.60 o 
 -23   1  13      307.66      291.34     11.38 o 
 -21   1  13       12.18       18.41      3.97 o 
 -19   1  13      864.77      863.97     17.18 o 
 -17   1  13      294.53      273.38      7.57 o 
 -15   1  13        5.68       10.69      2.94 o 
 -13   1  13      216.97      207.94      5.88 o 
 -11   1  13        5.80       -1.47      2.05 o 
  -9   1  13     1393.17     1351.46     16.53 o 
  -7   1  13      610.63      566.00     10.16 o 
  -5   1  13       76.11      101.46      6.88 o 
  -3   1  13     2617.48     2549.18     38.33 o 
  -1   1  13     1252.17     1265.65     19.01 o 
   1   1  13      393.53      450.26      9.50 o 
   3   1  13     1441.58     1485.96     30.51 o 
   5   1  13       47.83       53.08      6.16 o 
   7   1  13     1800.62     1944.74     31.40 o 
   9   1  13      357.94      334.44     11.29 o 
  11   1  13     1479.42     1464.36     32.91 o 
  13   1  13      522.51      530.78     18.68 o 
  15   1  13       56.39       42.46      8.20 o 
  17   1  13      197.62      202.43     13.21 o 
  19   1  13      416.16      431.69     38.17 o 
 -40   2  13      262.03      272.30     11.23 o 
 -38   2  13        7.69        7.06      3.95 o 
 -36   2  13      961.69      982.07     21.62 o 
 -34   2  13      312.26      277.43     12.78 o 
 -32   2  13     1045.23     1039.35     21.44 o 
 -30   2  13     1915.26     1894.11     32.49 o 
 -28   2  13      296.97      301.51     10.78 o 
 -26   2  13      758.06      754.63     17.45 o 
 -24   2  13      586.49      551.99     14.55 o 
 -22   2  13       57.79       71.05      6.40 o 
 -20   2  13     1706.14     1569.28     28.47 o 
 -18   2  13       70.87       71.32      5.45 o 
 -16   2  13      779.02      736.75     12.73 o 
 -14   2  13     4766.41     4601.86     48.04 o 
 -12   2  13     1242.60     1298.97     16.13 o 
 -10   2  13     3551.95     3558.55     34.02 o 
  -8   2  13     2554.88     2348.71     27.76 o 
  -6   2  13      482.61      448.79     11.73 o 
  -4   2  13     1361.15     1296.06     22.82 o 
  -2   2  13       60.14       32.87      4.59 o 
   0   2  13       21.46       20.43      3.84 o 
   2   2  13      897.40      820.97     27.60 o 
   4   2  13      321.83      335.09     10.49 o 
   6   2  13      942.34      939.48     19.48 o 
   8   2  13       95.35      105.12      7.93 o 
  10   2  13     1072.32     1131.52     22.23 o 
  12   2  13     1035.45     1078.05     25.43 o 
  14   2  13      109.13       96.94     10.28 o 
  16   2  13      538.14      562.18     19.78 o 
  18   2  13        2.18       10.44     11.74 o 
  20   2  13      854.94      932.35     38.17 o 
 -39   3  13       78.45       75.15     12.18 o 
 -37   3  13      137.24      148.49     14.14 o 
 -35   3  13      289.38      317.26     11.76 o 
 -33   3  13      541.52      548.59     16.57 o 
 -31   3  13      132.13      138.77      9.88 o 
 -29   3  13      511.33      487.20     15.36 o 
 -27   3  13      757.16      778.69     19.85 o 
 -25   3  13        4.73        5.22      4.81 o 
 -23   3  13     1231.34     1199.22     26.50 o 
 -21   3  13     1261.42     1270.83     28.07 o 
 -19   3  13      615.60      666.08     24.21 o 
 -17   3  13     2107.53     1939.71     29.92 o 
 -15   3  13      428.02      410.99      8.83 o 
 -13   3  13       53.60       40.35      3.36 o 
 -11   3  13      155.45       98.95      5.24 o 
  -9   3  13      117.78      107.22      5.13 o 
  -7   3  13      162.55      132.89      9.47 o 
  -5   3  13        2.74       11.74      3.52 o 
  -3   3  13        1.90        1.87      3.52 o 
  -1   3  13      844.44      788.09     18.31 o 
   1   3  13     1688.69     1623.96     24.93 o 
   3   3  13      333.66      291.96     10.95 o 
   5   3  13       99.52       93.06      7.07 o 
   7   3  13      380.16      415.86     11.82 o 
   9   3  13      486.35      512.11     14.45 o 
  11   3  13       81.94       81.90      7.66 o 
  13   3  13       14.36        8.63      5.81 o 
  15   3  13       38.88       38.64      7.43 o 
  17   3  13       67.35       72.61     12.06 o 
  19   3  13       68.28       75.10     11.47 o 
 -38   4  13       25.13       24.39      6.54 o 
 -36   4  13        0.16        9.26      5.73 o 
 -34   4  13        6.94        1.04      5.59 o 
 -32   4  13      281.50      323.73     13.20 o 
 -30   4  13       80.77       53.05      7.12 o 
 -28   4  13      117.46      113.36     14.41 o 
 -26   4  13        7.99        7.34      4.98 o 
 -24   4  13       79.05       70.69      7.12 o 
 -22   4  13      991.49     1018.14     24.36 o 
 -20   4  13      133.39      153.19     10.60 o 
 -18   4  13      215.40      216.15      8.63 o 
 -16   4  13     1186.00     1272.51     22.71 o 
 -14   4  13      142.83      126.69      6.61 o 
 -12   4  13        0.76       -1.28      2.23 o 
 -10   4  13       68.48       64.01      6.52 o 
  -8   4  13      265.43      320.58     12.28 o 
  -6   4  13       34.80       41.30      7.07 o 
  -4   4  13       92.46       92.88      7.23 o 
  -2   4  13       51.95       53.41      8.17 o 
   0   4  13      106.61       99.26      6.60 o 
   2   4  13      171.82      163.27      9.11 o 
   4   4  13     1037.08      991.18     37.58 o 
   6   4  13       28.45       25.60      5.21 o 
   8   4  13      903.37      882.44     18.26 o 
  10   4  13        6.92        3.49      4.83 o 
  12   4  13       54.98       42.01      8.97 o 
  14   4  13       37.12       34.51      8.74 o 
  16   4  13       53.93       67.90      9.88 o 
  18   4  13       70.70       57.24     21.80 o 
 -37   5  13       25.62       12.07     11.00 o 
 -35   5  13       31.69       29.44      8.13 o 
 -33   5  13      248.14      253.99     14.83 o 
 -31   5  13      258.42      253.28     13.32 o 
 -29   5  13     1361.73     1500.22     32.55 o 
 -27   5  13      227.28      240.62     13.32 o 
 -25   5  13       30.36       25.12      6.49 o 
 -23   5  13       79.50       57.58      7.64 o 
 -21   5  13       16.73       16.88      5.87 o 
 -19   5  13       65.75       53.10      5.99 o 
 -17   5  13        6.16        7.88      4.51 o 
 -15   5  13       52.89       46.30      5.50 o 
 -13   5  13       57.11       65.94      5.99 o 
 -11   5  13      210.83      180.29      7.72 o 
  -9   5  13      166.15      171.74      7.95 o 
  -7   5  13      498.35      412.15     11.96 o 
  -5   5  13       83.35       81.90      6.22 o 
  -3   5  13      933.33      923.84     18.52 o 
  -1   5  13        3.06       10.35      4.12 o 
   1   5  13       98.93       99.82      6.60 o 
   3   5  13      796.02      759.84     29.07 o 
   5   5  13       99.98       97.81     10.65 o 
   7   5  13       23.97       15.30      6.16 o 
   9   5  13      215.64      200.09     16.04 o 
  11   5  13       34.61       34.54      7.44 o 
  13   5  13        0.68        6.23      5.86 o 
  15   5  13       11.55       20.22      7.89 o 
  17   5  13        0.02       17.62     20.55 o 
 -36   6  13       72.01       80.59     10.17 o 
 -34   6  13       22.91       19.24      7.56 o 
 -32   6  13      447.79      448.55     18.53 o 
 -30   6  13       23.74       21.17      6.69 o 
 -28   6  13        8.56        9.61      6.33 o 
 -26   6  13      132.58      122.58     10.42 o 
 -24   6  13       43.57       31.65      9.32 o 
 -22   6  13       37.95       35.23      6.87 o 
 -20   6  13      311.82      355.53     14.71 o 
 -18   6  13      101.13      123.61     10.29 o 
 -16   6  13      260.64      270.33     11.03 o 
 -14   6  13        8.53       12.89      5.05 o 
 -12   6  13     1896.71     1877.92     36.04 o 
 -10   6  13     1245.64     1203.84     22.81 o 
  -8   6  13      497.02      504.74     17.35 o 
  -6   6  13      905.74      867.66     20.11 o 
  -4   6  13      486.31      464.24     14.94 o 
  -2   6  13      324.88      343.15     11.43 o 
   0   6  13      317.02      293.54      9.69 o 
   2   6  13       17.58       16.15      7.23 o 
   4   6  13      151.96      110.98     13.38 o 
   6   6  13      570.42      575.85     49.92 o 
   8   6  13       91.26       82.06     11.21 o 
  10   6  13      968.48      971.38     25.66 o 
  12   6  13      320.04      342.36     32.63 o 
  14   6  13      101.27      101.40     11.87 o 
 -33   7  13      150.20      159.06     15.40 o 
 -31   7  13       52.98       62.26     10.17 o 
 -29   7  13      221.74      216.66     13.85 o 
 -27   7  13        1.78        4.73      6.49 o 
 -25   7  13      758.37      800.89     23.73 o 
 -23   7  13      109.51       91.48      9.70 o 
 -21   7  13      518.44      501.13     20.65 o 
 -19   7  13      423.60      472.19     21.23 o 
 -17   7  13      172.16      180.18     10.98 o 
 -15   7  13      252.21      260.55     13.75 o 
 -13   7  13      219.57      254.38     15.07 o 
 -11   7  13      726.21      741.47     19.85 o 
  -9   7  13      354.78      358.35     11.81 o 
  -7   7  13      246.93      226.02     10.11 o 
  -5   7  13       29.63       36.63      5.93 o 
  -3   7  13      567.93      561.48     14.79 o 
  -1   7  13      168.20      157.98     10.33 o 
   1   7  13      428.03      399.25     17.28 o 
   3   7  13        3.07       -7.45     10.75 o 
   5   7  13        1.91        0.65      9.17 o 
   7   7  13       58.27       30.34     11.95 o 
   9   7  13       69.84       46.25     13.21 o 
  11   7  13       58.71       53.66     10.17 o 
 -30   8  13     1083.36     1214.96     35.84 o 
 -28   8  13        1.48        9.03      7.78 o 
 -26   8  13      110.64       91.18     10.75 o 
 -24   8  13       91.40      110.49      9.92 o 
 -22   8  13      282.05      317.58     15.88 o 
 -20   8  13      150.68      172.11     11.43 o 
 -18   8  13      998.23     1151.41     30.51 o 
 -16   8  13      611.66      726.11     25.84 o 
 -14   8  13      466.46      452.51     19.73 o 
 -12   8  13      456.31      461.41     22.94 o 
 -10   8  13       27.11       28.15      6.87 o 
  -8   8  13       59.30       75.14      6.95 o 
  -6   8  13        7.08        5.09      5.42 o 
  -4   8  13      631.10      684.77     18.98 o 
  -2   8  13      577.86      586.02     20.68 o 
   0   8  13      238.73      274.22     22.42 o 
   2   8  13      181.96      171.11     13.83 o 
   4   8  13        8.11        2.67      9.06 o 
   6   8  13       20.40        2.94      9.77 o 
   8   8  13       55.85       40.37     13.21 o 
 -25   9  13       84.72       82.23     10.94 o 
 -23   9  13      235.72      244.07     18.22 o 
 -21   9  13      251.22      252.36     15.15 o 
 -19   9  13       46.96       46.29     11.24 o 
 -17   9  13       56.09       67.18     11.21 o 
 -15   9  13        8.67       11.38      7.51 o 
 -13   9  13      112.18      145.26     14.86 o 
 -11   9  13       12.32       14.89     11.12 o 
  -9   9  13       13.00       13.99      6.87 o 
  -7   9  13        6.37       13.45      5.22 o 
  -5   9  13       22.77       29.50      6.25 o 
  -3   9  13      146.73      153.74     11.47 o 
  -1   9  13       58.75       49.93     13.85 o 
   1   9  13      171.05      213.47     18.89 o 
   3   9  13        8.93       16.94      7.78 o 
 -16  10  13        2.45        8.25      8.13 o 
 -14  10  13        3.20       29.78      8.55 o 
 -12  10  13      220.41      244.58     26.09 o 
 -10  10  13      243.96      267.68     22.26 o 
  -8  10  13      446.60      496.56     17.37 o 
  -6  10  13        0.23        1.44      5.98 o 
 -40   0  14      154.17      202.60     32.30 o 
 -38   0  14       21.84       12.72     10.28 o 
 -36   0  14      199.60      196.71     13.14 o 
 -34   0  14        0.01       14.68      5.73 o 
 -32   0  14        0.46       -0.80      5.50 o 
 -30   0  14      155.55      149.90     11.93 o 
 -28   0  14       43.11       50.89     11.30 o 
 -26   0  14     1702.46     1707.05     51.47 o 
 -24   0  14     2018.61     1936.19     43.81 o 
 -22   0  14       17.40       30.62      7.23 o 
 -20   0  14     1145.91     1184.05     30.87 o 
 -18   0  14     3127.99     3169.08     54.80 o 
 -16   0  14        0.60       14.86      4.89 o 
 -14   0  14      763.02      810.39     20.40 o 
 -12   0  14      851.14      982.19     28.04 o 
 -10   0  14      248.46      248.64      9.45 o 
  -8   0  14       33.31       33.19      5.50 o 
  -6   0  14       38.76       31.32      7.38 o 
  -4   0  14      341.96      362.33     30.83 o 
  -2   0  14      354.66      422.80     17.56 o 
   0   0  14     2386.97     2481.21     48.98 o 
   2   0  14      387.08      418.69     16.78 o 
   4   0  14      738.50      726.00     23.61 o 
   6   0  14      673.00      717.10     23.61 o 
   8   0  14      591.18      623.60     22.56 o 
  10   0  14      217.23      202.24     14.62 o 
  12   0  14      620.36      618.14     30.83 o 
  14   0  14       33.13       29.63     13.21 o 
  16   0  14      290.89      276.01     22.56 o 
  18   0  14      491.31      596.05     41.11 o 
 -41   1  14       60.72       47.51      6.41 o 
 -39   1  14       28.76       14.31      5.93 o 
 -37   1  14      121.26      103.50      6.83 o 
 -35   1  14       64.04       64.48      5.84 o 
 -33   1  14      850.62      825.44     20.11 o 
 -31   1  14       65.46       80.07      6.55 o 
 -29   1  14      371.33      382.46     11.55 o 
 -27   1  14      143.75      127.10      7.87 o 
 -25   1  14      661.52      617.03     14.69 o 
 -23   1  14       49.53       43.14      5.30 o 
 -21   1  14      134.21      171.93      8.47 o 
 -19   1  14       64.85       84.99      5.52 o 
 -17   1  14       17.12       13.38      3.65 o 
 -15   1  14       37.33       20.80      3.85 o 
 -13   1  14      851.85      814.74     13.78 o 
 -11   1  14        5.73        1.40      2.63 o 
  -9   1  14      914.17      973.26     14.97 o 
  -7   1  14      146.02      139.73      7.01 o 
  -5   1  14      206.34      201.05      8.33 o 
  -3   1  14        9.32       22.36      4.66 o 
  -1   1  14      119.93      119.20      7.64 o 
   1   1  14     1301.53     1272.16     29.43 o 
   3   1  14      995.32     1037.68     28.82 o 
   5   1  14        9.23       -3.38      4.27 o 
   7   1  14      112.42      112.72      8.07 o 
   9   1  14      917.18      963.11     20.46 o 
  11   1  14        3.23        7.41      5.81 o 
  13   1  14      365.15      390.05     16.84 o 
  15   1  14       72.32       79.32      9.97 o 
  17   1  14       23.32       33.77     10.38 o 
 -40   2  14       50.72       55.07      9.12 o 
 -38   2  14        7.84        6.61      5.34 o 
 -36   2  14      235.72      235.81      9.15 o 
 -34   2  14        4.39        8.48      4.26 o 
 -32   2  14       66.86       53.52      6.25 o 
 -30   2  14      277.07      302.35     11.60 o 
 -28   2  14        0.43        2.00      3.89 o 
 -26   2  14        8.42        7.63      4.60 o 
 -24   2  14       42.14       28.15      5.03 o 
 -22   2  14       13.59       20.41      4.07 o 
 -20   2  14        0.10        3.57      3.73 o 
 -18   2  14       13.82       21.10      3.80 o 
 -16   2  14     1171.64     1274.94     19.52 o 
 -14   2  14      321.47      337.64      8.53 o 
 -12   2  14       67.11       57.38      3.43 o 
 -10   2  14      233.90      233.37      7.44 o 
  -8   2  14      830.29      837.74     17.01 o 
  -6   2  14        0.11       -3.52      3.94 o 
  -4   2  14      129.15      131.85      7.64 o 
  -2   2  14      474.65      434.51     11.43 o 
   0   2  14      435.98      432.09     13.14 o 
   2   2  14       13.02       16.35      7.69 o 
   4   2  14      782.79      801.99     19.14 o 
   6   2  14       83.53       88.97      7.42 o 
   8   2  14        5.34       10.70      5.69 o 
  10   2  14        3.79        5.45      5.11 o 
  12   2  14        2.49       -1.70      5.59 o 
  14   2  14        4.58        5.36      6.69 o 
  16   2  14       38.90       41.64     11.28 o 
  18   2  14      106.14      104.11     14.53 o 
 -39   3  14       21.34       19.75      6.13 o 
 -37   3  14      272.71      284.47     27.07 o 
 -35   3  14      153.88      129.79     11.57 o 
 -33   3  14      109.46      109.04      7.88 o 
 -31   3  14       42.47       29.01      7.20 o 
 -29   3  14       65.07       70.33      7.84 o 
 -27   3  14      101.14       92.27     10.17 o 
 -25   3  14      802.15      801.75     21.10 o 
 -23   3  14        0.09        3.86      4.12 o 
 -21   3  14      245.17      217.31     10.73 o 
 -19   3  14     1305.92     1287.23     22.54 o 
 -17   3  14        0.95        8.61      3.63 o 
 -15   3  14      908.37      827.76     16.92 o 
 -13   3  14        0.13        3.33      2.76 o 
 -11   3  14      308.48      263.55      7.60 o 
  -9   3  14      235.51      293.35      9.92 o 
  -7   3  14       33.19       39.24      6.27 o 
  -5   3  14       38.13       39.87      4.89 o 
  -3   3  14      376.87      358.43     12.29 o 
  -1   3  14        1.71        1.07      3.52 o 
   1   3  14        7.22        4.52      4.51 o 
   3   3  14        0.34        4.70      6.04 o 
   5   3  14        0.02        8.81      5.87 o 
   7   3  14      330.63      355.93     13.05 o 
   9   3  14      170.74      189.66     10.14 o 
  11   3  14       26.07       21.22      5.64 o 
  13   3  14      232.32      216.78     14.63 o 
  15   3  14       49.13       44.02     14.41 o 
  17   3  14      109.82      117.19     26.43 o 
 -38   4  14      173.62      205.71     13.69 o 
 -36   4  14      201.79      165.89     12.17 o 
 -34   4  14      342.54      372.81     14.84 o 
 -32   4  14        0.38        5.38      4.81 o 
 -30   4  14        0.00        3.24      5.84 o 
 -28   4  14       71.40       73.28      8.20 o 
 -26   4  14      188.31      201.36     21.85 o 
 -24   4  14       22.31        8.36      5.37 o 
 -22   4  14     1213.63     1316.45     29.48 o 
 -20   4  14       44.95       59.56      5.87 o 
 -18   4  14       14.82       13.31      4.51 o 
 -16   4  14      313.96      295.32     10.28 o 
 -14   4  14       33.40       36.17      4.80 o 
 -12   4  14      975.45      976.40     15.67 o 
 -10   4  14     1592.93     1510.95     26.69 o 
  -8   4  14      187.23      183.89      8.50 o 
  -6   4  14      202.32      168.05      8.50 o 
  -4   4  14      233.43      201.29      9.08 o 
  -2   4  14      193.62      220.19      9.33 o 
   0   4  14      380.05      410.53     10.63 o 
   2   4  14      717.37      693.00     26.99 o 
   4   4  14       49.83       39.09      8.48 o 
   6   4  14      472.03      492.99     20.77 o 
   8   4  14        2.69       -2.57      5.45 o 
  10   4  14      280.10      289.34     12.82 o 
  12   4  14       40.42       67.34      8.50 o 
  14   4  14        0.22        1.26      8.39 o 
  16   4  14       48.58       36.13     10.17 o 
 -37   5  14        0.74        5.19      6.35 o 
 -35   5  14      111.34      102.64     11.62 o 
 -33   5  14        1.53        0.69      8.84 o 
 -31   5  14      201.96      194.70     12.68 o 
 -29   5  14        3.56       12.36      6.16 o 
 -27   5  14       22.86       40.74      7.27 o 
 -25   5  14      331.23      305.83     14.02 o 
 -23   5  14      183.00      181.17     11.92 o 
 -21   5  14       44.70       53.41      7.10 o 
 -19   5  14      406.46      416.02     12.50 o 
 -17   5  14      168.82      170.01      8.74 o 
 -15   5  14       74.79       81.75      7.55 o 
 -13   5  14      436.80      402.21     18.65 o 
 -11   5  14      861.01      919.75     18.45 o 
  -9   5  14      117.74      144.24      8.48 o 
  -7   5  14     1245.73     1162.87     22.48 o 
  -5   5  14      103.48       95.98      7.27 o 
  -3   5  14      422.25      399.72     11.73 o 
  -1   5  14      245.92      241.61     10.12 o 
   1   5  14       14.80        5.45      7.34 o 
   3   5  14     1256.15     1219.11     38.37 o 
   5   5  14      317.61      307.08     19.64 o 
   7   5  14       38.58       16.64      8.48 o 
   9   5  14        1.81        1.47      5.87 o 
  11   5  14        0.31        7.83      6.49 o 
  13   5  14       54.01       58.82     10.17 o 
 -34   6  14        0.15        7.83     10.61 o 
 -32   6  14      287.21      312.21     17.47 o 
 -30   6  14       35.96       34.47      7.64 o 
 -28   6  14        1.99        6.49      6.16 o 
 -26   6  14       50.99       62.65      8.62 o 
 -24   6  14      265.54      281.50     15.28 o 
 -22   6  14       34.50       24.33      6.22 o 
 -20   6  14      666.92      696.33     22.69 o 
 -18   6  14        2.41        8.36      4.64 o 
 -16   6  14       97.16      115.89      8.59 o 
 -14   6  14        0.05       -5.50      5.50 o 
 -12   6  14       98.64      122.11      9.75 o 
 -10   6  14      690.24      656.37     15.43 o 
  -8   6  14       17.90       19.45      5.40 o 
  -6   6  14       75.35       83.42      6.81 o 
  -4   6  14        0.45        2.59      4.59 o 
  -2   6  14       25.46       11.74      4.59 o 
   0   6  14       38.37       27.80      6.35 o 
   2   6  14      143.10      104.27     16.15 o 
   4   6  14       19.43       26.75     10.28 o 
   6   6  14      277.67      228.02     18.69 o 
   8   6  14       16.26       20.55     10.38 o 
  10   6  14        1.60        0.00      7.78 o 
  12   6  14       27.68       25.51      9.50 o 
 -31   7  14       38.77       40.96     11.80 o 
 -29   7  14      565.65      647.16     31.73 o 
 -27   7  14       25.46       26.29      7.98 o 
 -25   7  14        0.46       -0.98      6.49 o 
 -23   7  14       73.85       75.74      8.33 o 
 -21   7  14      180.58      219.52     12.29 o 
 -19   7  14       53.02       80.80      8.59 o 
 -17   7  14      205.62      184.41     16.10 o 
 -15   7  14      416.44      425.49     19.16 o 
 -13   7  14      234.54      278.83     15.95 o 
 -11   7  14      109.16      103.97      9.46 o 
  -9   7  14      786.72      806.10     18.39 o 
  -7   7  14      116.51      117.95      9.05 o 
  -5   7  14       58.98       57.04      6.60 o 
  -3   7  14        5.50       10.67      4.72 o 
  -1   7  14       95.78       81.66      8.20 o 
   1   7  14       27.16       15.66     14.68 o 
   3   7  14       36.04       41.11     11.28 o 
   5   7  14        2.29        6.20      9.17 o 
   7   7  14      360.99      382.88     22.56 o 
   9   7  14        3.92       -7.34     10.38 o 
 -28   8  14      238.92      221.33     16.78 o 
 -26   8  14        6.02       17.38      8.13 o 
 -24   8  14      207.54      222.45     14.17 o 
 -22   8  14      830.55      938.23     50.35 o 
 -20   8  14       24.69       19.65      7.12 o 
 -18   8  14      418.01      450.42     21.43 o 
 -16   8  14      230.39      217.88     16.78 o 
 -14   8  14       52.50       30.70      8.48 o 
 -12   8  14      156.54      151.72     17.53 o 
 -10   8  14       79.48      104.07      9.33 o 
  -8   8  14       40.37       39.97      6.40 o 
  -6   8  14      474.77      512.14     15.05 o 
  -4   8  14        0.56        1.14      5.05 o 
  -2   8  14      350.28      299.13     13.43 o 
   0   8  14      320.33      360.54     17.47 o 
   2   8  14        0.02       -3.30      7.55 o 
   4   8  14       43.55       50.82     11.28 o 
 -21   9  14        0.00        5.11      7.64 o 
 -19   9  14        0.84        7.77      8.94 o 
 -17   9  14       79.18       86.60     12.36 o 
 -15   9  14      176.72      164.29     14.20 o 
 -13   9  14       13.08       10.50      6.35 o 
 -11   9  14       76.37       60.55      9.50 o 
  -9   9  14        1.05        2.25      6.87 o 
  -7   9  14       34.05       31.02      7.64 o 
  -5   9  14      138.72      134.88      9.11 o 
  -3   9  14      176.76      161.36     20.73 o 
  -1   9  14       58.89       29.08     13.91 o 
 -39   1  15        8.83       14.68      7.63 o 
 -37   1  15        2.90        3.67      5.34 o 
 -35   1  15        6.26        3.69      4.38 o 
 -33   1  15       14.68        7.00      4.26 o 
 -31   1  15       71.90       62.01      6.32 o 
 -29   1  15        8.99        2.52      4.07 o 
 -27   1  15      180.29      198.56     11.65 o 
 -25   1  15      125.17      116.93      7.78 o 
 -23   1  15      191.89      182.55      9.44 o 
 -21   1  15       82.19       60.50      6.02 o 
 -19   1  15      222.51      216.07      8.48 o 
 -17   1  15      143.41      145.48      7.61 o 
 -15   1  15      382.08      430.95     10.61 o 
 -13   1  15     1835.25     1760.32     25.35 o 
 -11   1  15     1706.94     1755.17     24.81 o 
  -9   1  15      641.74      576.16     12.54 o 
  -7   1  15      925.40      896.32     20.16 o 
  -5   1  15      467.86      422.07     12.70 o 
  -3   1  15      256.44      221.85      9.84 o 
  -1   1  15       49.52       45.49      5.94 o 
   1   1  15       93.40       64.40     26.43 o 
   3   1  15      121.29      134.44     11.21 o 
   5   1  15        2.05        5.87      5.87 o 
   7   1  15      159.18      141.79     10.59 o 
   9   1  15      174.30      171.80     10.05 o 
  11   1  15       33.97       30.74      6.32 o 
  13   1  15       29.01       36.49      7.98 o 
  15   1  15       32.48       46.21     13.21 o 
 -40   2  15       13.05       21.53      6.23 o 
 -38   2  15      244.39      226.10     18.23 o 
 -36   2  15      456.62      464.78     16.44 o 
 -34   2  15      835.11      847.06     25.60 o 
 -32   2  15       14.41       23.78      5.21 o 
 -30   2  15       88.67       76.54      6.85 o 
 -28   2  15       16.36        9.06      4.49 o 
 -26   2  15      457.84      449.95     13.21 o 
 -24   2  15        1.22        1.12      4.81 o 
 -22   2  15      438.90      466.17     13.21 o 
 -20   2  15        0.03        6.68      3.47 o 
 -18   2  15      273.90      262.00      8.97 o 
 -16   2  15       33.53       44.01      4.72 o 
 -14   2  15      109.68      101.31      6.06 o 
 -12   2  15        9.74       13.42      3.52 o 
 -10   2  15       54.75       51.32      6.30 o 
  -8   2  15      135.48      124.86      7.55 o 
  -6   2  15      345.26      289.88     10.94 o 
  -4   2  15      244.51      245.85      9.19 o 
  -2   2  15        5.28        1.47      4.40 o 
   0   2  15        6.27        4.40      4.24 o 
   2   2  15      295.27      212.97     16.61 o 
   4   2  15      157.86      187.90     14.06 o 
   6   2  15       52.30       50.52      7.98 o 
   8   2  15      220.43      183.55     12.41 o 
  10   2  15      102.34      104.85      9.29 o 
  12   2  15      360.70      306.42     16.84 o 
  14   2  15        3.53       10.77      9.17 o 
 -39   3  15      107.61      110.75      9.78 o 
 -37   3  15      203.28      248.65     17.09 o 
 -35   3  15      131.31      125.71     11.87 o 
 -33   3  15        0.04        5.83      5.05 o 
 -31   3  15       20.33       22.34      5.68 o 
 -29   3  15      117.07      108.57      8.50 o 
 -27   3  15      237.56      241.22     11.59 o 
 -25   3  15      381.76      411.32     13.81 o 
 -23   3  15      147.60      162.67      9.83 o 
 -21   3  15      435.95      434.81     12.70 o 
 -19   3  15      306.01      329.11      9.82 o 
 -17   3  15      252.98      233.10      8.33 o 
 -15   3  15       22.30       19.76      4.05 o 
 -13   3  15      345.65      308.94      9.64 o 
 -11   3  15      702.56      676.08     18.57 o 
  -9   3  15       66.91      101.21      6.78 o 
  -7   3  15      306.09      254.59     14.01 o 
  -5   3  15      111.44       97.17      8.56 o 
  -3   3  15      482.53      440.59     11.52 o 
  -1   3  15      459.40      475.96     13.99 o 
   1   3  15       50.26       58.72     10.38 o 
   3   3  15      226.34      207.01     16.61 o 
   5   3  15      264.66      300.78     23.92 o 
   7   3  15        0.57        2.16      6.16 o 
   9   3  15      309.25      310.99     20.41 o 
  11   3  15       36.60       45.24      7.98 o 
  13   3  15       18.44       22.23     11.37 o 
 -38   4  15       22.38        8.22      5.87 o 
 -36   4  15       13.41       17.98      7.51 o 
 -34   4  15      423.15      445.04     24.90 o 
 -32   4  15      206.61      183.76     15.61 o 
 -30   4  15        4.59        3.40      6.16 o 
 -28   4  15      143.49      170.37     11.82 o 
 -26   4  15       23.94       16.84      6.16 o 
 -24   4  15        0.69        7.26      6.16 o 
 -22   4  15       32.13       25.45      6.49 o 
 -20   4  15        4.62        5.87      3.84 o 
 -18   4  15       26.81       21.24      4.56 o 
 -16   4  15      135.06      180.16     10.21 o 
 -14   4  15      117.14      109.87      8.81 o 
 -12   4  15       60.37       50.05      5.33 o 
 -10   4  15      193.57      163.87      8.33 o 
  -8   4  15        0.30        0.65      4.34 o 
  -6   4  15       61.43       54.45      5.68 o 
  -4   4  15      189.63      180.57     13.99 o 
  -2   4  15       12.80        9.13      4.34 o 
   0   4  15      119.22      117.68      9.89 o 
   2   4  15      123.54      126.97     13.38 o 
   4   4  15     1123.11     1096.35     37.37 o 
   6   4  15       82.06       67.66     12.46 o 
   8   4  15       61.61       52.39     10.17 o 
  10   4  15        3.19        6.05      6.87 o 
  12   4  15       46.50       35.23      8.81 o 
 -35   5  15        0.06        3.67      7.51 o 
 -33   5  15       36.43       32.13      8.94 o 
 -31   5  15      101.25       99.68     13.56 o 
 -29   5  15       68.79       67.15      9.75 o 
 -27   5  15      194.35      216.44     13.09 o 
 -25   5  15      121.89      165.78     11.82 o 
 -23   5  15        8.88       11.01      6.36 o 
 -21   5  15      389.43      367.46     12.54 o 
 -19   5  15      326.58      412.32     13.13 o 
 -17   5  15       72.55       62.69      7.27 o 
 -15   5  15       99.08      103.66     14.83 o 
 -13   5  15      144.85      122.26     11.21 o 
 -11   5  15       38.54       44.52      5.42 o 
  -9   5  15      310.14      302.58     10.41 o 
  -7   5  15       53.88       41.07      5.68 o 
  -5   5  15       87.78       75.82      7.01 o 
  -3   5  15       32.43       16.94      5.37 o 
  -1   5  15       91.04       97.61      7.64 o 
   1   5  15       14.97       -7.05      7.05 o 
   3   5  15       58.00       26.43     10.38 o 
   5   5  15      176.72      167.72     17.62 o 
   7   5  15      328.68      378.59     22.84 o 
   9   5  15       35.55       26.43      9.50 o 
  11   5  15      260.92      255.97     17.47 o 
 -32   6  15      174.93      183.61     14.77 o 
 -30   6  15      280.54      295.61     18.88 o 
 -28   6  15        9.63       14.98      7.12 o 
 -26   6  15        1.03        1.70      6.16 o 
 -24   6  15      241.60      311.73     15.65 o 
 -22   6  15      626.67      565.85     17.56 o 
 -20   6  15      109.00      138.48     10.11 o 
 -18   6  15      498.69      483.63     17.24 o 
 -16   6  15      610.00      627.36     19.50 o 
 -14   6  15      188.03      190.40     17.41 o 
 -12   6  15      311.08      333.72     13.41 o 
 -10   6  15      361.03      420.33     12.13 o 
  -8   6  15       64.72       56.73      6.22 o 
  -6   6  15        9.20       11.01      5.45 o 
  -4   6  15      595.87      639.00     16.55 o 
  -2   6  15        0.20        2.94      6.78 o 
   0   6  15      236.78      251.75     23.49 o 
   2   6  15       13.33        3.30      7.55 o 
   4   6  15        0.02       -5.55      9.17 o 
   6   6  15      186.19      140.36     32.30 o 
   8   6  15       13.10        5.87     11.28 o 
 -29   7  15        3.12        4.05      8.13 o 
 -27   7  15       62.35       62.71      9.70 o 
 -25   7  15        0.50       16.15      7.34 o 
 -23   7  15       28.86       21.57      7.64 o 
 -21   7  15      419.15      482.07     16.72 o 
 -19   7  15      483.81      510.84     19.00 o 
 -17   7  15      649.71      712.89     25.32 o 
 -15   7  15      108.87      115.73     19.09 o 
 -13   7  15        2.06        3.56      6.35 o 
 -11   7  15        7.54        1.47      5.59 o 
  -9   7  15      123.81       94.87     12.31 o 
  -7   7  15      159.71      185.95     10.11 o 
  -5   7  15       97.13       81.35      7.72 o 
  -3   7  15      275.61      286.91     12.97 o 
  -1   7  15       30.69        5.87      8.30 o 
   1   7  15       83.86       96.03     11.95 o 
   3   7  15       29.86       24.96     19.09 o 
   5   7  15      172.95      177.45     19.09 o 
 -26   8  15       15.03        8.81      7.34 o 
 -24   8  15       97.28       73.64      9.46 o 
 -22   8  15      170.03      177.43     13.89 o 
 -20   8  15        0.24       -3.30      9.78 o 
 -18   8  15      193.50      202.57     15.95 o 
 -16   8  15        0.83        9.26      9.58 o 
 -14   8  15       51.15       76.53      9.89 o 
 -12   8  15      312.55      293.44     17.69 o 
 -10   8  15       17.80       16.24      6.87 o 
  -8   8  15       42.97       51.05      6.60 o 
  -6   8  15        7.20        2.04      4.86 o 
  -4   8  15      124.14      132.32     10.42 o 
  -2   8  15      117.09       71.64     10.33 o 
   0   8  15      154.39      125.79     15.47 o 
   2   8  15      133.98       88.09     20.55 o 
 -17   9  15      218.07      259.76     17.47 o 
 -15   9  15       44.41       40.28     15.03 o 
 -13   9  15        5.69       22.93      9.56 o 
 -11   9  15       30.35       45.17      9.50 o 
  -9   9  15      125.06      100.45     12.09 o 
  -7   9  15       34.75       23.55      7.12 o 
 -38   0  16        2.12        2.28      9.17 o 
 -36   0  16     1184.78     1232.16     42.28 o 
 -34   0  16      333.54      303.58     15.71 o 
 -32   0  16      100.55       98.67     11.01 o 
 -30   0  16        0.60       -1.36      5.73 o 
 -28   0  16       29.57       11.12      7.23 o 
 -26   0  16      528.54      467.32     32.42 o 
 -24   0  16      114.83       99.10     11.21 o 
 -22   0  16        0.74        8.06      6.35 o 
 -20   0  16      425.09      406.21     27.97 o 
 -18   0  16      684.97      710.56     20.08 o 
 -16   0  16       73.78       84.68      8.81 o 
 -14   0  16      753.97      761.31     23.61 o 
 -12   0  16        2.40       -6.23      6.23 o 
 -10   0  16       18.93       21.53      6.78 o 
  -8   0  16      276.36      240.91     12.36 o 
  -6   0  16      418.98      326.16     16.61 o 
  -4   0  16      244.03      228.02     14.53 o 
  -2   0  16      373.69      409.78     19.09 o 
   0   0  16      566.90      537.33     32.30 o 
   2   0  16      511.42      487.41     32.30 o 
   4   0  16       70.49       41.11     14.68 o 
   6   0  16      188.19      176.17     23.49 o 
   8   0  16       78.09       88.80     17.62 o 
  10   0  16      145.78      159.50     17.56 o 
  12   0  16      338.35      379.16     25.89 o 
 -39   1  16      105.85       78.35     10.86 o 
 -37   1  16       38.89       48.40      8.48 o 
 -35   1  16       19.97       13.90      5.40 o 
 -33   1  16        5.70        5.53      4.49 o 
 -31   1  16       71.14       50.99      6.32 o 
 -29   1  16       78.28       84.47      7.09 o 
 -27   1  16       96.32       96.47      8.10 o 
 -25   1  16        8.09       -0.03      5.91 o 
 -23   1  16      222.69      240.98     10.89 o 
 -21   1  16       56.07       53.49      5.11 o 
 -19   1  16      446.40      459.03     11.46 o 
 -17   1  16      272.39      280.39      9.34 o 
 -15   1  16      585.10      567.77     15.76 o 
 -13   1  16      462.44      480.04     11.28 o 
 -11   1  16       29.09       32.35      4.38 o 
  -9   1  16        2.96        6.66      4.67 o 
  -7   1  16      682.56      657.58     15.47 o 
  -5   1  16      117.02      107.49      7.64 o 
  -3   1  16       38.97       35.55      5.37 o 
  -1   1  16        1.18        1.47      4.40 o 
   1   1  16        2.68       -6.23      6.23 o 
   3   1  16        0.17       -1.47      8.30 o 
   5   1  16        0.00       14.68     10.38 o 
   7   1  16        3.81        4.02      7.20 o 
   9   1  16        1.30       -1.39      6.16 o 
  11   1  16        5.71       -1.38      7.18 o 
  13   1  16       18.24       19.09     10.38 o 
 -38   2  16       21.74        9.67      5.93 o 
 -36   2  16       21.21       12.93      5.98 o 
 -34   2  16       27.79       35.73      6.02 o 
 -32   2  16       24.11       35.60      5.85 o 
 -30   2  16       90.61       98.23      7.85 o 
 -28   2  16        1.49        3.55      4.51 o 
 -26   2  16      316.91      356.47     12.00 o 
 -24   2  16       82.89       70.41      6.99 o 
 -22   2  16        2.85        0.16      3.97 o 
 -20   2  16       45.46       48.96      5.55 o 
 -18   2  16      188.69      183.21      8.10 o 
 -16   2  16      239.23      222.20      8.22 o 
 -14   2  16       19.39       18.73      4.98 o 
 -12   2  16      601.20      543.01     13.38 o 
 -10   2  16      578.94      574.05     14.08 o 
  -8   2  16        1.67        2.54      6.36 o 
  -6   2  16       34.96       31.24      5.25 o 
  -4   2  16       46.38       46.13      5.93 o 
  -2   2  16       50.53       51.70      5.87 o 
   0   2  16       13.06        7.13     11.74 o 
   2   2  16       13.35       15.99     14.68 o 
   4   2  16       11.15        0.00      8.30 o 
   6   2  16      114.93       89.59     32.30 o 
   8   2  16       15.59       16.15      7.34 o 
  10   2  16       17.06        2.94      7.63 o 
  12   2  16        8.39       11.34      7.98 o 
 -37   3  16       46.57       40.28      7.76 o 
 -35   3  16     1323.49     1293.53     31.17 o 
 -33   3  16       89.47      115.38      8.33 o 
 -31   3  16     1112.59     1165.63     24.09 o 
 -29   3  16      294.37      326.37     12.35 o 
 -27   3  16        0.15        0.67      4.38 o 
 -25   3  16       19.15       15.29      4.95 o 
 -23   3  16       83.90       69.05      8.54 o 
 -21   3  16        3.12        2.83      3.68 o 
 -19   3  16       62.19       65.12      5.33 o 
 -17   3  16       14.63        6.26      3.49 o 
 -15   3  16      645.37      667.70     17.31 o 
 -13   3  16       92.43       76.62      7.39 o 
 -11   3  16      354.94      320.51     10.63 o 
  -9   3  16       21.57       16.96      4.34 o 
  -7   3  16      138.99      122.28      8.36 o 
  -5   3  16      127.51      111.60      8.36 o 
  -3   3  16       10.34        8.07      4.40 o 
  -1   3  16       12.88       20.85      6.04 o 
   1   3  16       46.86       27.73     14.68 o 
   3   3  16       40.03       55.41     11.28 o 
   5   3  16       16.79       11.74     10.38 o 
   7   3  16      224.77      185.03     18.69 o 
   9   3  16      645.70      598.86     23.01 o 
  11   3  16       37.34       26.21     12.71 o 
 -36   4  16      128.55       85.49     17.38 o 
 -34   4  16       32.33       27.29      8.94 o 
 -32   4  16      228.85      227.47     12.13 o 
 -30   4  16      106.46       93.63      8.91 o 
 -28   4  16      269.19      295.97     13.61 o 
 -26   4  16      447.40      404.27     26.92 o 
 -24   4  16       36.07       38.22      6.40 o 
 -22   4  16     1584.11     1667.19     29.48 o 
 -20   4  16      209.96      241.14     10.54 o 
 -18   4  16      113.74      125.35      8.56 o 
 -16   4  16       21.03       23.33      6.49 o 
 -14   4  16       51.41       69.05      9.50 o 
 -12   4  16       41.22       20.55      8.05 o 
 -10   4  16      113.47      110.74      7.84 o 
  -8   4  16      141.14      139.19      8.33 o 
  -6   4  16      205.53      169.51     13.56 o 
  -4   4  16      106.86      100.61      7.98 o 
  -2   4  16     2392.98     2320.16     61.45 o 
   0   4  16      894.71      866.91     39.64 o 
   2   4  16     1561.85     1521.73     46.68 o 
   4   4  16      166.65      162.31     15.47 o 
   6   4  16       61.43       67.67     19.09 o 
   8   4  16      161.25      137.91     17.62 o 
  10   4  16       26.01       13.70      8.48 o 
 -33   5  16        0.60        6.61      7.51 o 
 -31   5  16        1.25        1.47      7.23 o 
 -29   5  16       30.41       30.51      7.64 o 
 -27   5  16       59.93       49.01      8.20 o 
 -25   5  16      508.62      545.85     19.50 o 
 -23   5  16        0.47        6.89      5.68 o 
 -21   5  16     1248.07     1329.46     23.86 o 
 -19   5  16      330.25      367.68     12.91 o 
 -17   5  16        1.52        6.18      6.16 o 
 -15   5  16      166.22      193.07     14.06 o 
 -13   5  16       47.96       49.92      8.48 o 
 -11   5  16      151.51      144.71     10.36 o 
  -9   5  16      175.85      184.28      9.52 o 
  -7   5  16       48.40       40.78      6.72 o 
  -5   5  16      164.64      159.12      9.46 o 
  -3   5  16      263.11      267.55     11.20 o 
  -1   5  16      249.37      271.51     17.56 o 
   1   5  16       83.50       74.26     11.28 o 
   3   5  16      128.51      115.90     26.43 o 
   5   5  16      189.36      172.03     24.96 o 
   7   5  16        4.20        1.47     10.38 o 
 -32   6  16       32.71       23.86      9.50 o 
 -30   6  16        3.93       -0.21      9.05 o 
 -28   6  16        8.48        0.86      6.87 o 
 -26   6  16       17.05        4.89      6.49 o 
 -24   6  16       17.21       12.92      6.57 o 
 -22   6  16        4.68        2.43      5.68 o 
 -20   6  16       49.67       39.36      7.55 o 
 -18   6  16       71.47       87.61     12.36 o 
 -16   6  16      410.06      461.60     20.20 o 
 -14   6  16      137.81      154.98     12.92 o 
 -12   6  16      163.01      177.41     13.35 o 
 -10   6  16      311.15      326.39     11.04 o 
  -8   6  16        3.75        2.22      5.22 o 
  -6   6  16       94.64      112.74      8.10 o 
  -4   6  16      234.27      216.30     10.83 o 
  -2   6  16       26.56       16.84      6.16 o 
   0   6  16       79.23       86.54     11.95 o 
   2   6  16      243.06      227.77     44.04 o 
   4   6  16      128.61      120.88     20.55 o 
   6   6  16       22.36        3.52      9.77 o 
 -27   7  16       46.59       47.73      9.89 o 
 -25   7  16      108.61       93.24     12.92 o 
 -23   7  16      170.51      176.28     12.32 o 
 -21   7  16        0.87       20.17     10.60 o 
 -19   7  16       64.28       40.41     10.17 o 
 -17   7  16       33.58       29.23     15.95 o 
 -15   7  16      259.17      251.91     16.33 o 
 -13   7  16       45.38       41.11      8.55 o 
 -11   7  16        5.95       12.72      6.78 o 
  -9   7  16       96.75       86.31      9.12 o 
  -7   7  16       31.12       25.33      5.42 o 
  -5   7  16      122.28      123.75      8.50 o 
  -3   7  16       13.04       13.95      7.51 o 
  -1   7  16      110.34       82.09     13.38 o 
   1   7  16      280.28      259.51     35.23 o 
 -22   8  16      169.49      178.01     29.50 o 
 -20   8  16       74.93       66.04     11.87 o 
 -18   8  16      312.25      318.70     19.00 o 
 -16   8  16      406.39      406.31     30.71 o 
 -14   8  16        5.79        5.34      6.72 o 
 -12   8  16       73.57       81.25     10.65 o 
 -10   8  16       16.98        4.97      8.09 o 
  -8   8  16        8.50       16.41      6.87 o 
  -6   8  16      451.26      441.40     13.66 o 
  -4   8  16        8.68       21.74      6.69 o 
 -37   1  17        5.57        7.79      6.69 o 
 -35   1  17      400.98      394.22     17.24 o 
 -33   1  17       71.40       59.44      6.99 o 
 -31   1  17        7.11       16.36      5.11 o 
 -29   1  17        4.01        0.56      4.77 o 
 -27   1  17       35.80       35.12      6.15 o 
 -25   1  17       79.72       68.39      7.09 o 
 -23   1  17       12.63       25.92      5.21 o 
 -21   1  17       16.08       10.66      4.35 o 
 -19   1  17      132.23      153.49      7.82 o 
 -17   1  17       10.97       11.74      4.44 o 
 -15   1  17      194.75      160.82     12.92 o 
 -13   1  17      436.00      458.76     14.30 o 
 -11   1  17      244.87      189.95      9.84 o 
  -9   1  17      363.99      407.46     12.29 o 
  -7   1  17       64.06       60.43      7.20 o 
  -5   1  17       44.84       47.75      6.16 o 
  -3   1  17      967.88      985.58     21.88 o 
  -1   1  17      174.91      166.95     14.53 o 
   1   1  17      241.11      182.09     16.61 o 
   3   1  17      257.33      232.56     18.69 o 
   5   1  17      347.42      359.40     20.76 o 
   7   1  17       60.83       47.84     20.55 o 
   9   1  17       97.94       62.76     13.38 o 
 -36   2  17      158.57      130.48     11.68 o 
 -34   2  17      311.68      332.98     16.10 o 
 -32   2  17      129.05      140.12     10.41 o 
 -30   2  17      282.33      261.83     13.35 o 
 -28   2  17        0.15        9.11      4.95 o 
 -26   2  17        1.68       -4.79      4.79 o 
 -24   2  17        0.44       -1.85      4.51 o 
 -22   2  17       53.64       63.81      5.91 o 
 -20   2  17       69.83       73.22      6.10 o 
 -18   2  17      128.34      140.11      7.04 o 
 -16   2  17     1219.57     1159.92     24.14 o 
 -14   2  17     2348.88     2461.32     53.10 o 
 -12   2  17       33.33       46.58      6.36 o 
 -10   2  17      536.59      513.84     15.01 o 
  -8   2  17       33.85       41.04      7.63 o 
  -6   2  17       74.02       59.55      6.22 o 
  -4   2  17       10.83        9.03      5.37 o 
  -2   2  17       63.78       57.81      6.16 o 
   0   2  17      391.56      376.43     27.89 o 
   2   2  17      281.03      264.64     22.02 o 
   4   2  17       35.42       30.34      9.17 o 
   6   2  17       55.87       31.23     11.74 o 
   8   2  17       95.57       85.56     14.53 o 
  10   2  17        3.83        7.34     13.21 o 
 -35   3  17      165.49      175.19     12.60 o 
 -33   3  17      174.92      206.87     13.82 o 
 -31   3  17        0.22        6.53      5.27 o 
 -29   3  17        8.12       12.29      5.30 o 
 -27   3  17      157.39      155.82      9.86 o 
 -25   3  17      153.08      177.28     10.65 o 
 -23   3  17       34.28       31.80      5.29 o 
 -21   3  17      264.84      289.53      9.95 o 
 -19   3  17      170.53      237.26      9.69 o 
 -17   3  17       26.47       33.77      7.34 o 
 -15   3  17       96.00       98.01     10.65 o 
 -13   3  17       15.76       14.68      6.78 o 
 -11   3  17       23.94       32.16      5.45 o 
  -9   3  17      228.85      255.25     11.32 o 
  -7   3  17       40.92       52.49      8.05 o 
  -5   3  17      803.84      871.36     18.88 o 
  -3   3  17       33.89       32.25      5.83 o 
  -1   3  17     1840.60     1750.03     51.38 o 
   1   3  17      207.70      184.31     17.62 o 
   3   3  17        1.97       -1.47      8.30 o 
   5   3  17        0.08       12.40      9.17 o 
   7   3  17      662.79      655.51     30.05 o 
   9   3  17      143.04      119.64     26.43 o 
 -34   4  17      131.01      141.22     19.50 o 
 -32   4  17       64.65       81.27     12.71 o 
 -30   4  17      516.61      544.88     17.14 o 
 -28   4  17       42.90       41.18      6.78 o 
 -26   4  17      175.58      169.67     10.43 o 
 -24   4  17      575.91      606.14     15.33 o 
 -22   4  17       54.15       44.40      5.64 o 
 -20   4  17      299.86      329.91     15.01 o 
 -18   4  17      462.32      479.72     19.39 o 
 -16   4  17       33.85       32.13      9.04 o 
 -14   4  17       32.95       30.94      7.78 o 
 -12   4  17        1.55       -6.85      6.92 o 
 -10   4  17       11.73       20.78      5.05 o 
  -8   4  17        0.36       -0.68      5.37 o 
  -6   4  17       41.03       37.52      6.49 o 
  -4   4  17       10.63        6.46      5.25 o 
  -2   4  17       22.89        7.05      6.04 o 
   0   4  17      133.65       90.27     11.28 o 
   2   4  17        7.02        3.59      9.17 o 
   4   4  17        0.21        0.65      9.17 o 
   6   4  17        2.80       -6.85      9.17 o 
 -33   5  17      317.48      326.95     31.59 o 
 -31   5  17      823.22      866.19     36.68 o 
 -29   5  17      114.70      137.04     13.35 o 
 -27   5  17      279.97      306.49     14.61 o 
 -25   5  17       23.51       15.69      6.40 o 
 -23   5  17       60.11       53.73      7.25 o 
 -21   5  17      208.03      291.67     14.88 o 
 -19   5  17       15.58       19.89      7.12 o 
 -17   5  17      409.44      469.01     20.20 o 
 -15   5  17      179.46      177.60     14.06 o 
 -13   5  17        9.73       19.50      7.23 o 
 -11   5  17       61.66       56.74      7.34 o 
  -9   5  17       24.09       15.96      5.68 o 
  -7   5  17       13.01       10.28      5.87 o 
  -5   5  17       17.11       17.93      6.16 o 
  -3   5  17        4.19       11.33      7.23 o 
  -1   5  17       29.36       24.79     14.68 o 
   1   5  17       77.13       58.34     11.28 o 
   3   5  17        0.85        9.79      9.17 o 
   5   5  17       95.96       81.55     20.55 o 
 -30   6  17       56.03       65.89     11.62 o 
 -28   6  17       14.30       12.78      8.94 o 
 -26   6  17        0.15        3.61      7.78 o 
 -24   6  17       79.14       96.42     10.52 o 
 -22   6  17      202.39      235.67     16.53 o 
 -20   6  17        5.18       -6.78      7.83 o 
 -18   6  17        0.89      -11.12     13.30 o 
 -16   6  17       95.73       91.29     10.65 o 
 -14   6  17       20.54       15.52     12.95 o 
 -12   6  17      334.63      295.81     16.17 o 
 -10   6  17       22.14       12.78      6.87 o 
  -8   6  17       25.02       16.72      5.68 o 
  -6   6  17       19.60       13.75      6.16 o 
  -4   6  17       13.35       12.48      7.79 o 
  -2   6  17       25.52        7.83      9.17 o 
   0   6  17       40.60       46.53     11.74 o 
   2   6  17       26.28       33.42     22.02 o 
 -25   7  17       28.75       48.50      9.12 o 
 -23   7  17      337.54      372.35     18.31 o 
 -21   7  17       18.03       19.52      8.94 o 
 -19   7  17      240.76      250.98     18.03 o 
 -17   7  17       23.67       33.03      9.50 o 
 -15   7  17       91.34      104.14     11.62 o 
 -13   7  17      402.94      442.79     19.60 o 
 -11   7  17       18.33        9.26      7.78 o 
  -9   7  17      769.58      799.72     21.82 o 
  -7   7  17       36.80       34.95      6.40 o 
  -5   7  17       63.39       39.10      9.27 o 
  -3   7  17       53.34       43.78     11.28 o 
 -36   0  18        9.30        8.81      9.17 o 
 -34   0  18        0.24        0.00      8.30 o 
 -32   0  18        1.48        9.02      7.23 o 
 -30   0  18      679.77      700.80     25.75 o 
 -28   0  18      258.04      237.98     24.95 o 
 -26   0  18     1065.23     1024.78     31.85 o 
 -24   0  18      651.52      812.62     42.05 o 
 -22   0  18      159.81      193.84     19.92 o 
 -20   0  18     1225.90     1356.26     31.86 o 
 -18   0  18     2268.88     2421.92     53.61 o 
 -16   0  18      261.03      278.94     26.43 o 
 -14   0  18      887.28      907.29     44.04 o 
 -12   0  18      937.66     1110.55     27.54 o 
 -10   0  18       22.62       55.07     11.74 o 
  -8   0  18     1183.51     1220.15     37.37 o 
  -6   0  18      655.14      712.04     26.99 o 
  -4   0  18      409.28      412.12     19.64 o 
  -2   0  18      703.60      572.56     35.23 o 
   0   0  18      388.60      452.18     32.30 o 
   2   0  18      114.72       82.21     17.62 o 
   4   0  18      178.94      217.28     26.43 o 
   6   0  18      126.39      117.45     23.49 o 
 -35   1  18      178.61      141.61     18.42 o 
 -33   1  18        5.69       12.52      7.12 o 
 -31   1  18        0.84        3.84      5.09 o 
 -29   1  18        0.89        0.98      4.79 o 
 -27   1  18        7.91       11.95      5.11 o 
 -25   1  18        0.08       -3.43      4.79 o 
 -23   1  18       67.42       74.50      6.33 o 
 -21   1  18      218.45      283.05     10.66 o 
 -19   1  18      401.22      403.65     13.36 o 
 -17   1  18      173.88      146.00     12.92 o 
 -15   1  18      894.00      998.00     28.22 o 
 -13   1  18      250.36      259.14     17.56 o 
 -11   1  18        1.83        0.77      4.12 o 
  -9   1  18      792.52      851.77     18.63 o 
  -7   1  18      205.00      169.64     11.44 o 
  -5   1  18      414.76      431.18     14.27 o 
  -3   1  18      744.64      763.67     25.00 o 
  -1   1  18       47.85       40.87     11.74 o 
   1   1  18      193.85      173.69     16.61 o 
   3   1  18      156.91      136.68     14.53 o 
   5   1  18       18.52       19.09     10.38 o 
   7   1  18        5.46       -7.34     10.38 o 
 -36   2  18       65.84       48.31      8.91 o 
 -34   2  18        0.21       -0.93      6.51 o 
 -32   2  18       11.01        7.95      6.87 o 
 -30   2  18       11.59       19.81      6.02 o 
 -28   2  18       24.71       29.19      5.96 o 
 -26   2  18       33.26       30.26      6.18 o 
 -24   2  18        4.88        6.55      4.42 o 
 -22   2  18        3.22       -1.84      4.15 o 
 -20   2  18        2.37        2.05      4.69 o 
 -18   2  18      797.65      875.36     21.25 o 
 -16   2  18      339.31      315.28     16.17 o 
 -14   2  18       35.71       44.41     10.38 o 
 -12   2  18      231.90      249.44     10.42 o 
 -10   2  18      336.02      308.37     12.07 o 
  -8   2  18        3.58       -3.12      4.89 o 
  -6   2  18       78.00       83.41      7.98 o 
  -4   2  18       86.68       76.02     13.56 o 
  -2   2  18        2.67        3.36      7.34 o 
   0   2  18       46.94       59.15     23.49 o 
   2   2  18      225.48      212.89     18.69 o 
   4   2  18       35.12       48.49     10.38 o 
   6   2  18       26.52       27.23     11.28 o 
 -35   3  18       73.15       64.73     27.89 o 
 -33   3  18      143.16      152.42     13.99 o 
 -31   3  18        4.21       12.26      6.87 o 
 -29   3  18      239.06      226.70     12.13 o 
 -27   3  18      569.85      584.01     16.84 o 
 -25   3  18      100.81      110.19     10.50 o 
 -23   3  18      312.53      329.94     10.93 o 
 -21   3  18      656.03      644.92     18.33 o 
 -19   3  18       48.44       48.60      8.81 o 
 -17   3  18     1018.22     1041.83     31.05 o 
 -15   3  18      158.06      148.82     15.70 o 
 -13   3  18      452.91      467.52     22.84 o 
 -11   3  18       22.68       21.03      5.59 o 
  -9   3  18        2.68        1.05      4.98 o 
  -7   3  18       43.68       50.63      6.57 o 
  -5   3  18      300.56      316.09     14.83 o 
  -3   3  18        0.09       -0.88      6.04 o 
  -1   3  18        9.44       15.94      7.05 o 
   1   3  18      110.17      105.20     13.38 o 
   3   3  18        2.24       -8.30      8.30 o 
   5   3  18       91.46       81.65     13.38 o 
 -32   4  18      137.57      165.48     13.99 o 
 -30   4  18       18.32       17.62      7.64 o 
 -28   4  18      860.88      926.83     24.82 o 
 -26   4  18      424.99      436.92     15.84 o 
 -24   4  18      415.07      436.33     12.78 o 
 -22   4  18      181.18      161.46     11.16 o 
 -20   4  18        5.13       16.93      6.87 o 
 -18   4  18       20.38       24.18     15.06 o 
 -16   4  18       14.65       22.13      8.62 o 
 -14   4  18        0.08        4.89      6.78 o 
 -12   4  18       26.34       17.62      6.78 o 
 -10   4  18      153.11      139.37      9.46 o 
  -8   4  18      115.22      112.82      9.12 o 
  -6   4  18       98.93       90.75      7.55 o 
  -4   4  18        2.26       18.04      7.23 o 
  -2   4  18     1408.99     1435.49     58.72 o 
   0   4  18      107.26       73.41     22.02 o 
   2   4  18      287.36      283.20     19.64 o 
 -29   5  18       96.56      135.00     14.46 o 
 -27   5  18        3.30       13.95      7.34 o 
 -25   5  18        0.50        2.72      5.30 o 
 -23   5  18        0.12        1.40      6.22 o 
 -21   5  18       46.38       53.93      9.12 o 
 -19   5  18       61.25       71.12     11.21 o 
 -17   5  18       94.42      100.89     12.36 o 
 -15   5  18      799.39      888.42     28.13 o 
 -13   5  18       12.08       17.62      6.72 o 
 -11   5  18      329.81      346.17     21.53 o 
  -9   5  18        5.99        6.49      6.16 o 
  -7   5  18       47.55       53.92     11.87 o 
  -5   5  18      227.82      262.07     10.56 o 
  -3   5  18      185.37      219.97     23.49 o 
  -1   5  18      102.42       95.99     12.46 o 
   1   5  18      581.56      611.51     45.51 o 
 -26   6  18      194.62      222.56     14.39 o 
 -24   6  18        2.15        9.06      7.64 o 
 -22   6  18      446.97      500.35     22.56 o 
 -20   6  18       10.50       17.10      8.94 o 
 -18   6  18      546.54      604.71     23.61 o 
 -16   6  18       17.98       21.98      8.13 o 
 -14   6  18       56.89       43.80     11.82 o 
 -12   6  18       38.76       58.60      9.50 o 
 -10   6  18        8.05        5.87      7.78 o 
  -8   6  18      142.15      151.00      9.84 o 
  -6   6  18      403.17      426.31     14.41 o 
  -4   6  18       48.41       44.29     11.95 o 
 -19   7  18        7.34       11.57      8.94 o 
 -17   7  18       44.11       49.18     19.90 o 
 -15   7  18       82.92       89.36     11.62 o 
 -13   7  18        8.51       12.70      8.13 o 
 -11   7  18       53.67       58.30      9.50 o 
 -33   1  19      182.22      207.15     14.35 o 
 -31   1  19       34.15       31.04      8.20 o 
 -29   1  19        0.15        1.36      5.50 o 
 -27   1  19       67.68       57.93      7.44 o 
 -25   1  19        0.95        8.49      5.11 o 
 -23   1  19        0.20        9.40      4.72 o 
 -21   1  19        2.04        2.17      5.68 o 
 -19   1  19       72.96       89.48     12.82 o 
 -17   1  19      141.56      141.50     16.05 o 
 -15   1  19      110.43       94.15     10.17 o 
 -13   1  19      414.78      418.87     22.38 o 
 -11   1  19       33.05       25.79      5.68 o 
  -9   1  19       54.91       57.58      7.34 o 
  -7   1  19      188.75      169.25     10.28 o 
  -5   1  19      220.24      229.30     17.80 o 
  -3   1  19        0.27       11.09      9.17 o 
  -1   1  19      172.17      123.39     12.46 o 
   1   1  19       54.00       60.35     17.62 o 
   3   1  19        1.54        7.18     14.68 o 
 -32   2  19       47.82       23.08     10.60 o 
 -30   2  19       35.12       20.55      7.98 o 
 -28   2  19        0.29       -4.95      4.95 o 
 -26   2  19       44.34       42.72      6.78 o 
 -24   2  19      134.82      141.85      8.50 o 
 -22   2  19      298.09      366.90     15.32 o 
 -20   2  19      110.35       83.91     10.28 o 
 -18   2  19        0.57        7.91      7.78 o 
 -16   2  19      590.14      582.87     26.99 o 
 -14   2  19      135.51      139.56     14.68 o 
 -12   2  19       39.56       26.22      7.56 o 
 -10   2  19      111.36      123.10      8.79 o 
  -8   2  19       69.30       88.89      7.98 o 
  -6   2  19        8.60        4.40      5.87 o 
  -4   2  19        0.00       -3.69      6.35 o 
  -2   2  19        0.19       -7.34      8.30 o 
   0   2  19        0.88       16.36      8.81 o 
   2   2  19        4.13        0.00      8.30 o 
 -31   3  19      135.77      153.75     15.57 o 
 -29   3  19        4.87        4.40      6.69 o 
 -27   3  19       48.96       55.82      7.85 o 
 -25   3  19      211.02      253.44     11.65 o 
 -23   3  19      254.73      273.15     13.37 o 
 -21   3  19       26.62       38.51      8.20 o 
 -19   3  19       23.62       42.09     10.17 o 
 -17   3  19        3.56        2.73      7.23 o 
 -15   3  19       29.73       42.83     14.68 o 
 -13   3  19        5.44       -6.71      7.05 o 
 -11   3  19      125.45      121.08     11.87 o 
  -9   3  19      106.67      133.71     11.32 o 
  -7   3  19      135.24      117.72      9.12 o 
  -5   3  19      386.10      357.45     13.09 o 
  -3   3  19      230.77      174.82     16.61 o 
  -1   3  19      136.20      126.75     20.55 o 
   1   3  19       38.20       47.16     10.38 o 
 -30   4  19        0.01       10.60      7.64 o 
 -28   4  19      377.93      450.01     20.99 o 
 -26   4  19       42.99       56.56      7.85 o 
 -24   4  19      348.21      390.78     15.88 o 
 -22   4  19      742.90      906.96     40.59 o 
 -20   4  19      279.74      271.56     17.89 o 
 -18   4  19      143.68      144.56     17.14 o 
 -16   4  19      776.65      811.03     26.42 o 
 -14   4  19       81.97       90.22     11.95 o 
 -12   4  19      533.59      572.16     25.89 o 
 -10   4  19        6.58       -2.94      5.87 o 
  -8   4  19       34.87       36.15      6.85 o 
  -6   4  19       59.35       65.66      7.64 o 
  -4   4  19       11.72       11.42      9.17 o 
  -2   4  19       89.43       70.06     13.38 o 
 -27   5  19        2.34       15.83      7.64 o 
 -25   5  19       39.34       52.94      9.99 o 
 -23   5  19      200.80      194.55     13.89 o 
 -21   5  19       15.56       29.36      9.50 o 
 -19   5  19      592.97      614.88     23.61 o 
 -17   5  19      150.93      152.25     13.56 o 
 -15   5  19      242.41      251.92     15.56 o 
 -13   5  19      256.70      365.85     20.76 o 
 -11   5  19      154.05      163.41     17.62 o 
  -9   5  19       78.86       75.90      8.36 o 
  -7   5  19       13.01        9.83      5.68 o 
  -5   5  19       12.59        5.87      9.17 o 
 -20   6  19       46.99       37.07      9.50 o 
 -18   6  19      115.39      100.48     12.92 o 
 -16   6  19      104.16      106.60     14.75 o 
 -14   6  19       96.51       93.26     10.65 o 
 -12   6  19      197.11      207.61     17.56 o 
 -10   6  19       12.90       -5.87      8.30 o 
 -32   0  20       88.96      133.67     18.34 o 
 -30   0  20        4.55       29.61     11.95 o 
 -28   0  20      266.17      196.27     22.25 o 
 -26   0  20       94.39       81.06     11.44 o 
 -24   0  20       16.92       14.68      8.48 o 
 -22   0  20      157.38      135.07     23.49 o 
 -20   0  20        0.79       14.68     14.68 o 
 -18   0  20        0.31       20.55     14.68 o 
 -16   0  20       46.44       41.70     38.17 o 
 -14   0  20      196.66      182.05     20.55 o 
 -12   0  20       34.39       11.74     14.68 o 
 -10   0  20      349.43      359.76     23.49 o 
  -8   0  20        3.22       -2.94      8.30 o 
  -6   0  20      104.46      119.37     12.46 o 
  -4   0  20       82.99       67.53     17.62 o 
  -2   0  20      444.77      340.60     29.36 o 
 -31   1  20       77.37       85.87     10.94 o 
 -29   1  20        2.30        6.39      6.87 o 
 -27   1  20       86.46       80.44      9.46 o 
 -25   1  20        4.04        8.32      5.99 o 
 -23   1  20      107.02      121.14     18.57 o 
 -21   1  20       60.95       66.18     14.91 o 
 -19   1  20       72.87       81.01     11.21 o 
 -17   1  20       20.30       26.77      8.94 o 
 -15   1  20      168.81      164.53     13.56 o 
 -13   1  20      207.38      225.75     14.62 o 
 -11   1  20      352.85      357.17     13.41 o 
  -9   1  20      211.37      190.44     10.59 o 
  -7   1  20      799.58      837.24     20.89 o 
  -5   1  20       74.81       53.88     11.28 o 
  -3   1  20       50.73       41.11     12.46 o 
  -1   1  20      603.70      584.80     33.77 o 
 -30   2  20       10.58       12.89      7.64 o 
 -28   2  20      122.31      137.68     12.80 o 
 -26   2  20       30.81       21.74      6.38 o 
 -24   2  20        7.24       -5.11      5.11 o 
 -22   2  20       67.12       79.03      9.84 o 
 -20   2  20        0.74       -7.23      7.23 o 
 -18   2  20      374.24      401.08     26.43 o 
 -16   2  20      109.06       76.34     12.46 o 
 -14   2  20        6.05        8.81     11.74 o 
 -12   2  20      117.10      104.29     11.21 o 
 -10   2  20      102.73      113.10      8.91 o 
  -8   2  20       77.90       80.50      8.36 o 
  -6   2  20       29.09       23.33      6.49 o 
  -4   2  20      345.02      333.58     20.76 o 
  -2   2  20      173.49      151.23     16.61 o 
 -29   3  20      118.09      129.99     22.04 o 
 -27   3  20      194.49      201.35     11.93 o 
 -25   3  20        0.27        3.52      6.57 o 
 -23   3  20      106.57      134.07     17.76 o 
 -21   3  20       32.83       28.38     10.17 o 
 -19   3  20       56.76       52.92      9.89 o 
 -17   3  20       24.91       16.15     10.38 o 
 -15   3  20        8.16       10.28      8.30 o 
 -13   3  20       36.49       24.96     13.21 o 
 -11   3  20       16.66        4.97      7.78 o 
  -9   3  20      122.09      114.24      9.12 o 
  -7   3  20      140.22      121.18      9.32 o 
  -5   3  20       95.64       55.75     11.95 o 
 -26   4  20      314.54      301.84     15.58 o 
 -24   4  20       52.78       37.19     10.17 o 
 -22   4  20      165.80      227.63     18.36 o 
 -20   4  20      178.73      195.95     24.41 o 
 -18   4  20      250.57      198.14     18.33 o 
 -16   4  20        5.17       11.42      9.17 o 
 -14   4  20      231.97      286.81     19.64 o 
 -12   4  20       26.29       24.96     10.38 o 
 -10   4  20        0.36        6.85      6.49 o 
  -8   4  20        0.14       -0.31      6.16 o 
 -19   5  20       58.05       51.54     10.17 o 
 -17   5  20      251.70      261.90     16.47 o 
 -15   5  20       62.44       75.13     12.46 o 
 -13   5  20       13.11       18.60      9.17 o 
 -27   1  21       25.81       36.47      9.41 o 
 -25   1  21        6.45        7.63      6.57 o 
 -23   1  21      241.60      281.14     19.20 o 
 -21   1  21        1.87        5.35      8.94 o 
 -19   1  21       17.78       17.62     10.38 o 
 -17   1  21       32.78       28.33      8.94 o 
 -15   1  21      217.57      208.53     13.56 o 
 -13   1  21        1.95       -3.59      9.17 o 
 -11   1  21        9.79       14.68     10.38 o 
  -9   1  21       19.61       24.11      7.63 o 
  -7   1  21       95.63       79.78      7.64 o 
 -26   2  21        2.68       -0.86      6.32 o 
 -24   2  21      325.01      365.53     17.79 o 
 -22   2  21        0.74       -2.94     11.74 o 
 -20   2  21      455.06      433.93     45.51 o 
 -18   2  21       41.13       60.51     12.46 o 
 -16   2  21      283.99      267.25     18.34 o 
 -14   2  21       90.34       74.66     10.17 o 
 -12   2  21       44.00       37.37     11.28 o 
 -10   2  21       41.46       42.42      8.48 o 
  -8   2  21      237.46      199.66     23.49 o 
 -21   3  21     1245.78     1460.46     47.75 o 
 -19   3  21      332.91      294.96     21.73 o 
 -17   3  21       53.51       74.90     12.46 o 
 -15   3  21      394.91      423.60     30.83 o 
 -13   3  21       30.47       14.68     13.84 o 
                                                 
